# Supplementary material for: 2-(2,4-Dichloro­phen­yl)-N-(1,5-dimethyl-3-oxo-2-phenyl-2,3-dihydro-1H-pyrazol-4-yl)acetamide
Source: Acta Crystallogr Sect E Struct Rep Online. 2012 Dec 8;69(Pt 1):o39. doi: 10.1107/S1600536812049628 (PMC3588232; doi:10.1107/S1600536812049628)
Supplement: Supplementary file 2 [file e-69-00o39-Isup2.hkl]

# 
# h,k,l, Fc-squared, Fo-squared, sigma(Fo-squared) and status flag 
# 
data_I
_shelx_title '    BNY-501 in C2/c' 
_shelx_refln_list_code          4 
_shelx_F_calc_maximum      501.16 
_exptl_crystal_F_000      1616.00 
_reflns_d_resolution_high  0.7955 
 
loop_ 
 _symmetry_equiv_pos_as_xyz 
 'x, y, z' 
 '-x, y, -z+1/2' 
 'x+1/2, y+1/2, z' 
 '-x+1/2, y+1/2, -z+1/2' 
 '-x, -y, -z' 
 'x, -y, z-1/2' 
 '-x+1/2, -y+1/2, -z' 
 'x+1/2, -y+1/2, z-1/2' 
 
_cell_length_a    25.1853 
_cell_length_b     8.1811 
_cell_length_c    21.0978 
_cell_angle_alpha  90.000 
_cell_angle_beta  119.772 
_cell_angle_gamma  90.000 
 
_shelx_F_squared_multiplier     1.000 
 
loop_ 
 _refln_index_h 
 _refln_index_k 
 _refln_index_l 
 _refln_F_squared_calc 
 _refln_F_squared_meas 
 _refln_F_squared_sigma 
 _refln_observed_status 
   2   0   0     2980.02     3234.44     57.66 o 
   4   0   0       23.51       70.20      5.55 o 
   6   0   0      164.58      124.76     13.20 o 
   8   0   0     6838.43     6608.11    185.13 o 
  10   0   0     3710.99     4322.02    139.66 o 
  12   0   0     1186.48      951.10     43.63 o 
  14   0   0     3911.46     4272.44    272.69 o 
  16   0   0      461.17      436.66     42.70 o 
  18   0   0       12.83       13.22      7.01 o 
  20   0   0     2162.55     1972.65     76.61 o 
  22   0   0     5543.24     5395.45    159.04 o 
  24   0   0       74.22       95.95     13.70 o 
  26   0   0      396.66      383.34     21.80 o 
   1   1   0       31.18       74.22      3.51 o 
   3   1   0    52296.30    44797.79    751.51 o 
   5   1   0    16406.47    15120.98    186.21 o 
   7   1   0     9304.58     9225.21    121.07 o 
   9   1   0    18406.06    18870.63    380.39 o 
  11   1   0     5117.54     5292.97     98.97 o 
  13   1   0      569.99      403.07     21.78 o 
  15   1   0     2262.19     2450.36     78.80 o 
  17   1   0       21.03       26.71      4.72 o 
  19   1   0      321.26      299.46     14.13 o 
  21   1   0      501.14      480.85     18.13 o 
  23   1   0     1598.32     1632.87     45.18 o 
  25   1   0      943.78      992.42     23.82 o 
  27   1   0        5.56        3.30      2.07 o 
   0   2   0    38426.92    36003.11    426.57 o 
   2   2   0    19501.31    18933.17    226.73 o 
   4   2   0     6364.83     6020.82     81.87 o 
   6   2   0    26844.57    26370.73    287.81 o 
   8   2   0     3123.64     3126.46     51.62 o 
  10   2   0      188.06      171.66     14.17 o 
  12   2   0     3571.77     4085.12    152.60 o 
  14   2   0    13831.28    13489.10    274.14 o 
  16   2   0     1559.32     1429.30     28.95 o 
  18   2   0      137.86      138.88      9.68 o 
  20   2   0     1325.07     1208.86     31.26 o 
  22   2   0       13.58       12.43      5.12 o 
  24   2   0      611.97      625.65     15.54 o 
  26   2   0       50.80       45.42      4.55 o 
   1   3   0      989.27     1325.32     16.69 o 
   3   3   0    14007.31    14945.25    155.10 o 
   5   3   0       73.88       50.45      4.49 o 
   7   3   0    19373.22    20172.75    266.12 o 
   9   3   0      186.24      155.02     12.23 o 
  11   3   0     2249.24     2393.97     75.60 o 
  13   3   0     1565.34     1517.19    109.84 o 
  15   3   0     4782.50     4565.21    105.25 o 
  17   3   0     1111.62     1179.41     30.16 o 
  19   3   0      247.03      257.13     11.47 o 
  21   3   0      129.42       97.15      6.93 o 
  23   3   0       51.22       44.43      4.44 o 
  25   3   0        0.80        4.14      2.52 o 
   0   4   0       46.66      151.55     23.60 o 
   2   4   0     2196.58     2376.66     39.54 o 
   4   4   0     8777.49    10017.73    202.31 o 
   6   4   0     3649.36     4502.33     77.95 o 
   8   4   0      491.80      439.81     20.05 o 
  10   4   0      265.98      218.82     17.44 o 
  12   4   0      599.12      551.15     35.90 o 
  14   4   0      115.29       93.80      6.83 o 
  16   4   0     3426.90     3343.89    131.19 o 
  18   4   0      510.37      440.37     21.50 o 
  20   4   0      490.49      515.88     36.00 o 
  22   4   0       18.39       25.19      3.90 o 
  24   4   0       85.18       87.50      8.68 o 
   1   5   0        5.72       11.20      7.05 o 
   3   5   0     1076.29     1375.99     37.56 o 
   5   5   0       48.11       24.78      6.41 o 
   7   5   0      589.00      595.20     33.92 o 
   9   5   0      542.27      465.75     22.89 o 
  11   5   0     3205.29     3289.60     59.45 o 
  13   5   0      767.99      752.44     27.02 o 
  15   5   0     1796.72     2019.99     51.16 o 
  17   5   0     1576.06     1848.19     56.51 o 
  19   5   0     1379.82     1443.91    106.55 o 
  21   5   0      228.99      238.86     10.68 o 
  23   5   0        0.21        2.08      3.43 o 
   0   6   0      454.62      500.82     54.13 o 
   2   6   0       92.21       85.06     19.92 o 
   4   6   0     1884.80     1909.30     37.67 o 
   6   6   0     8623.14     8860.32    102.77 o 
   8   6   0     4278.32     4203.18     51.31 o 
  10   6   0      405.55      394.77     19.99 o 
  12   6   0        6.80        6.48      4.41 o 
  14   6   0        1.10        9.08      5.36 o 
  16   6   0        1.57        3.68      4.79 o 
  18   6   0       47.90       46.68      6.64 o 
  20   6   0       14.01       19.86      5.42 o 
  22   6   0       30.98       37.47      3.50 o 
   1   7   0     5098.48     4878.09     65.39 o 
   3   7   0       82.69       52.53      4.42 o 
   5   7   0       41.22       32.49      4.32 o 
   7   7   0     1248.83     1308.78     28.62 o 
   9   7   0     1347.36     1263.53     33.35 o 
  11   7   0     1094.80     1051.58     41.76 o 
  13   7   0      957.41      941.05     22.46 o 
  15   7   0      102.12       81.00     11.42 o 
  17   7   0      138.48      117.16      6.43 o 
  19   7   0      107.22      113.98      6.24 o 
   0   8   0     4093.34     3695.90     85.22 o 
   2   8   0     1407.11     1361.91     25.81 o 
   4   8   0     1066.50     1071.91     42.04 o 
   6   8   0       82.12       86.89      6.99 o 
   8   8   0        2.46        4.50      3.98 o 
  10   8   0      309.07      303.96     17.09 o 
  12   8   0      184.46      187.21     12.72 o 
  14   8   0     1919.81     1941.65     52.60 o 
  16   8   0        7.76       20.80      8.49 o 
   1   9   0       23.84       23.39      6.44 o 
   3   9   0      538.02      536.25     17.44 o 
   5   9   0     1473.41     1482.33     39.86 o 
   7   9   0      969.95     1083.10     31.90 o 
   9   9   0      666.43      716.25     47.14 o 
  11   9   0     1237.93     1363.56     64.62 o 
  13   9   0      970.52      951.51     32.58 o 
 -27   1   1        4.03        7.07      2.28 o 
 -25   1   1     1262.24     1240.88     35.37 o 
 -23   1   1     1544.12     1440.85     42.33 o 
 -21   1   1       23.56       15.31      5.17 o 
 -19   1   1      276.13      321.68     14.32 o 
 -17   1   1     2034.21     2149.95     40.40 o 
 -15   1   1      952.94     1091.73     38.90 o 
 -13   1   1      331.79      255.58     28.19 o 
 -11   1   1     2598.98     2918.82     75.48 o 
  -9   1   1       19.62       13.18      4.43 o 
  -7   1   1    16837.59    16681.13    239.78 o 
  -5   1   1       12.01       11.65      2.87 o 
  -3   1   1       10.35       18.67      2.49 o 
  -1   1   1      300.31      328.60      6.37 o 
   1   1   1    13138.56    11397.46    159.31 o 
   3   1   1    85394.10    72829.07   1189.69 o 
   5   1   1    11028.21    10922.97    137.22 o 
   7   1   1     4887.33     4887.64     70.17 o 
   9   1   1    19357.63    20602.32    332.21 o 
  11   1   1    13096.74    13904.59    221.66 o 
  13   1   1     3672.60     4192.47     87.31 o 
  15   1   1      830.12      912.46     47.48 o 
  17   1   1      230.68      302.51     13.14 o 
  19   1   1      991.66     1018.15     28.10 o 
  21   1   1      282.47      304.71     14.27 o 
  23   1   1       17.26       36.20      5.43 o 
  25   1   1     1514.31     1538.56     30.36 o 
 -26   2   1      895.80      887.36     19.98 o 
 -24   2   1     1352.88     1344.11     39.20 o 
 -22   2   1     1380.61     1254.43     31.35 o 
 -20   2   1       24.48       14.41      4.50 o 
 -18   2   1      490.63      418.70     14.54 o 
 -16   2   1      959.03      892.84     46.53 o 
 -14   2   1     7360.93     7622.15    185.77 o 
 -12   2   1      362.94      516.05     53.12 o 
 -10   2   1       44.61       67.45      6.97 o 
  -8   2   1     2384.16     2775.02     55.63 o 
  -6   2   1     2025.88     1968.53     33.89 o 
  -4   2   1    47677.28    44001.30    483.43 o 
  -2   2   1     6165.35     5918.49     71.51 o 
   0   2   1      251.17      181.24      4.97 o 
   2   2   1     2019.26     2158.48     33.31 o 
   4   2   1     4167.70     4097.65     47.69 o 
   6   2   1       86.04      129.95      9.73 o 
   8   2   1    10344.76    11560.67    232.71 o 
  10   2   1      151.80      199.60     13.48 o 
  12   2   1       70.46       40.94     10.16 o 
  14   2   1     5321.06     5371.79    219.69 o 
  16   2   1     1191.57     1138.19     25.60 o 
  18   2   1     9574.12     9208.95    237.63 o 
  20   2   1      655.53      653.69     21.67 o 
  22   2   1      198.31      210.65     11.09 o 
  24   2   1       30.13       48.32      4.15 o 
  26   2   1      350.56      307.63     15.79 o 
 -25   3   1       48.24       55.90      4.83 o 
 -23   3   1      853.54      948.59     17.30 o 
 -21   3   1     1810.65     1906.69     47.04 o 
 -19   3   1     1846.47     1926.51     49.82 o 
 -17   3   1      166.14      164.63      9.08 o 
 -15   3   1     3277.40     3100.20    105.46 o 
 -13   3   1     2804.16     2611.87    105.23 o 
 -11   3   1     1753.22     2034.33     60.34 o 
  -9   3   1      145.94       90.36      8.22 o 
  -7   3   1      201.56      315.43     13.64 o 
  -5   3   1     1101.46     1157.90     22.90 o 
  -3   3   1     2323.41     2713.00     34.58 o 
  -1   3   1     8974.33     8923.26    111.02 o 
   1   3   1     1325.88     1172.16     23.01 o 
   3   3   1    12593.75    13575.34    284.01 o 
   5   3   1     9321.60    10733.78    146.74 o 
   7   3   1     6756.82     7377.62    110.17 o 
   9   3   1     3440.60     3924.32    155.41 o 
  11   3   1      340.57      242.29     21.90 o 
  13   3   1      195.49      196.14     31.07 o 
  15   3   1     1021.97     1039.59     28.47 o 
  17   3   1      565.60      496.12     39.93 o 
  19   3   1       46.11       62.81      7.24 o 
  21   3   1     1347.46     1388.48     40.59 o 
  23   3   1       72.76       84.68      5.73 o 
  25   3   1      150.88      137.87     10.36 o 
 -24   4   1     1076.21     1118.22     31.12 o 
 -22   4   1      281.74      265.01     10.37 o 
 -20   4   1      216.50      195.76     21.71 o 
 -18   4   1      121.38      141.52     12.55 o 
 -16   4   1       42.31       45.69      7.91 o 
 -14   4   1     4492.01     4591.42     68.55 o 
 -12   4   1     3200.08     2960.26     75.09 o 
 -10   4   1    17369.44    17428.81    238.08 o 
  -8   4   1    11975.66    12095.89    172.05 o 
  -6   4   1      664.24      891.67     27.38 o 
  -4   4   1     1523.20     1949.82     34.17 o 
  -2   4   1     2882.20     3311.50     57.16 o 
   0   4   1      283.94      331.63     10.27 o 
   2   4   1    21913.69    23905.59    267.96 o 
   4   4   1     3367.38     3558.34     60.78 o 
   6   4   1       46.87      125.32     10.58 o 
   8   4   1     3083.77     3119.70     63.34 o 
  10   4   1    15138.08    15024.11    300.34 o 
  12   4   1     2180.33     2026.28     52.00 o 
  14   4   1     4960.09     4924.14    131.91 o 
  16   4   1     3137.22     2836.52    108.87 o 
  18   4   1      840.94      825.67     78.16 o 
  20   4   1      716.60      680.92     27.83 o 
  22   4   1     1304.72     1393.89     25.89 o 
  24   4   1     1034.11     1080.06     25.78 o 
 -23   5   1      482.36      491.88     17.84 o 
 -21   5   1      722.67      772.07     22.73 o 
 -19   5   1     6203.81     6126.34    454.35 o 
 -17   5   1     1349.40     1547.77     42.07 o 
 -15   5   1     3273.99     3145.64    195.93 o 
 -13   5   1      907.81      802.75     24.40 o 
 -11   5   1     3526.14     3376.64     53.16 o 
  -9   5   1      289.84      291.17     21.78 o 
  -7   5   1      128.84       83.32     11.88 o 
  -5   5   1     2647.40     2747.09     64.58 o 
  -3   5   1     6817.14     7183.82    206.52 o 
  -1   5   1     1071.05     1015.23     36.06 o 
   1   5   1    10779.52    11504.03    228.72 o 
   3   5   1     2094.57     2244.40     67.84 o 
   5   5   1     3742.49     3939.71     88.37 o 
   7   5   1       45.17       79.34      9.22 o 
   9   5   1      190.43      228.17     17.49 o 
  11   5   1      981.77      943.99     22.70 o 
  13   5   1     3014.82     3174.39    117.01 o 
  15   5   1     6095.27     6520.94    125.89 o 
  17   5   1      298.87      369.84     19.12 o 
  19   5   1      604.47      565.29     38.87 o 
  21   5   1     1187.86     1288.17     27.72 o 
  23   5   1        6.27        4.36      2.78 o 
 -22   6   1       81.50       79.11      5.33 o 
 -20   6   1      340.30      342.76     16.13 o 
 -18   6   1      831.39      870.30     26.13 o 
 -16   6   1       20.79       31.88      5.39 o 
 -14   6   1        3.09        1.93      4.96 o 
 -12   6   1       87.26       91.43     10.06 o 
 -10   6   1     4490.51     4519.85     67.30 o 
  -8   6   1      683.17      674.79     15.30 o 
  -6   6   1     7996.73     7770.99     92.03 o 
  -4   6   1    13972.75    14198.20    193.01 o 
  -2   6   1      144.24       66.82     14.37 o 
   0   6   1      890.94      961.51     52.98 o 
   2   6   1     3296.40     3479.74    105.69 o 
   4   6   1     3278.08     3402.87     48.00 o 
   6   6   1     3112.95     2850.90     45.06 o 
   8   6   1        7.61       15.26      6.43 o 
  10   6   1     2991.24     2938.58     66.72 o 
  12   6   1      311.07      264.27     16.28 o 
  14   6   1      221.90      195.68     14.07 o 
  16   6   1      681.34      791.84     48.53 o 
  18   6   1     1464.71     1617.54     42.98 o 
  20   6   1      789.57      805.33     24.21 o 
 -19   7   1       20.42       23.86      3.74 o 
 -17   7   1     1078.99     1129.71     22.82 o 
 -15   7   1      225.18      237.08     10.80 o 
 -13   7   1     2887.61     2831.94     94.42 o 
 -11   7   1        0.81       15.04      6.01 o 
  -9   7   1      171.78      146.31      8.80 o 
  -7   7   1       60.16       50.63      5.15 o 
  -5   7   1     5187.71     4825.91     79.50 o 
  -3   7   1     5920.00     5805.49     83.56 o 
  -1   7   1      105.93      106.28      5.41 o 
   1   7   1       98.18       73.01      4.80 o 
   3   7   1     2969.60     2592.44     36.72 o 
   5   7   1     1305.05     1205.60     27.19 o 
   7   7   1     1457.98     1494.96     31.39 o 
   9   7   1      966.41     1035.43     55.57 o 
  11   7   1      213.22      216.35     16.64 o 
  13   7   1        3.38        0.42      3.69 o 
  15   7   1       20.02       13.98      3.50 o 
  17   7   1        3.37       13.53      2.92 o 
  19   7   1      492.10      495.49     12.34 o 
 -16   8   1      448.96      427.19     12.45 o 
 -14   8   1      656.91      704.57     30.77 o 
 -12   8   1     1198.81     1291.38     37.40 o 
 -10   8   1      157.65      143.65     11.90 o 
  -8   8   1      153.74      134.60      8.33 o 
  -6   8   1       76.28       79.71      6.64 o 
  -4   8   1     1920.60     1996.31     43.93 o 
  -2   8   1      716.88      732.27     16.75 o 
   0   8   1      911.59      873.81     21.96 o 
   2   8   1      141.19      118.12      6.99 o 
   4   8   1     1496.20     1482.49     27.03 o 
   6   8   1     1097.65      994.89     27.72 o 
   8   8   1      617.69      643.95     20.52 o 
  10   8   1      678.20      631.25     22.76 o 
  12   8   1      360.77      355.12     17.26 o 
  14   8   1       40.88       31.55      5.43 o 
  16   8   1       23.68       17.95      5.74 o 
 -13   9   1      130.67      167.76      8.75 o 
 -11   9   1       17.07       49.41      6.56 o 
  -9   9   1      326.58      352.57     16.08 o 
  -7   9   1     1578.12     1682.35     41.88 o 
  -5   9   1      406.19      402.71     12.63 o 
  -3   9   1       30.29       19.43      4.41 o 
  -1   9   1      808.21      862.08     31.68 o 
   1   9   1     2074.27     2081.44     41.44 o 
   3   9   1       34.35       39.70      5.53 o 
   5   9   1       31.31       40.48      5.46 o 
   7   9   1      164.17      149.67      9.96 o 
   9   9   1      165.68      184.86     19.54 o 
  11   9   1      535.48      606.32     18.53 o 
 -28   0   2       72.18       85.68      9.32 o 
 -26   0   2      507.20      449.03     26.52 o 
 -24   0   2      319.66      293.90     24.16 o 
 -22   0   2     5205.96     4701.51    143.51 o 
 -20   0   2     1243.82     1126.99     37.85 o 
 -18   0   2     5742.47     6190.16    283.29 o 
 -16   0   2      164.84      188.24     18.79 o 
 -14   0   2     4694.39     4792.31    165.31 o 
 -12   0   2     2120.25     2321.23     93.49 o 
 -10   0   2    10841.28    11540.43    395.03 o 
  -8   0   2    51206.51    50033.35    845.59 o 
  -6   0   2    57459.13    54196.73    907.97 o 
  -4   0   2     9482.70     7992.15    197.58 o 
  -2   0   2    27728.08    22849.40   1868.80 o 
   0   0   2    14854.72    11451.94    194.40 o 
   2   0   2     7252.95     6340.23    112.94 o 
   4   0   2    13249.28    13462.97    235.12 o 
   6   0   2    20460.87    21071.39    366.18 o 
   8   0   2     2681.78     2817.67     68.73 o 
  10   0   2      878.61      954.25     51.20 o 
  12   0   2    13301.83    14289.45    695.31 o 
  14   0   2     8296.03     7788.75    247.04 o 
  16   0   2     3533.55     3494.89     68.30 o 
  18   0   2      149.52      134.38     11.43 o 
  20   0   2       50.47       74.59     13.94 o 
  22   0   2      480.05      417.22     28.13 o 
  24   0   2      270.43      277.93     19.36 o 
  26   0   2       98.67      127.19      9.01 o 
 -27   1   2        8.10       14.13      3.45 o 
 -25   1   2     2407.17     2385.10     57.19 o 
 -23   1   2     2716.20     2625.96     64.40 o 
 -21   1   2      118.49      110.93      8.69 o 
 -19   1   2        5.84       16.75      4.72 o 
 -17   1   2     5404.17     5356.76    196.65 o 
 -15   1   2     1154.55     1147.13     97.48 o 
 -13   1   2     5030.25     5238.15    121.14 o 
 -11   1   2     4945.83     4424.17     70.64 o 
  -9   1   2     4578.10     4324.84     76.14 o 
  -7   1   2     1240.55     1183.50     27.49 o 
  -5   1   2    18581.56    16867.04    248.54 o 
  -3   1   2    36859.96    30495.06    546.60 o 
  -1   1   2     1310.14     1106.13     25.17 o 
   1   1   2     8021.04     7340.80    104.05 o 
   3   1   2      126.14      115.09      4.41 o 
   5   1   2    39280.16    38404.97    459.63 o 
   7   1   2     4543.37     4728.63     69.85 o 
   9   1   2      453.80      460.07     16.13 o 
  11   1   2     7000.91     6592.19    118.26 o 
  13   1   2       15.36       25.36      9.81 o 
  15   1   2      643.65      685.88     21.71 o 
  17   1   2     2105.62     2182.51     42.71 o 
  19   1   2     2491.26     2355.79     48.96 o 
  21   1   2     1460.32     1430.92     33.80 o 
  23   1   2     1616.95     1662.88     43.75 o 
  25   1   2      933.13      856.03     27.60 o 
 -26   2   2      108.97      140.78      7.82 o 
 -24   2   2      264.49      261.45      9.25 o 
 -22   2   2      204.24      194.28      8.73 o 
 -20   2   2       35.11       46.05      6.08 o 
 -18   2   2     1592.38     1648.57     32.38 o 
 -16   2   2     3331.34     3356.55    110.72 o 
 -14   2   2     1174.49     1040.37    127.41 o 
 -12   2   2     8639.57     8610.03    226.28 o 
 -10   2   2      353.91      359.19     22.74 o 
  -8   2   2    16268.84    16473.86    223.29 o 
  -6   2   2     3105.78     3458.28     53.57 o 
  -4   2   2    22119.93    21307.17    363.70 o 
  -2   2   2     8075.33     7885.99     88.66 o 
   0   2   2     3891.57     3651.30     60.30 o 
   2   2   2      249.16      235.70     11.28 o 
   4   2   2     3447.54     3562.78     48.00 o 
   6   2   2     8380.96     8233.77    135.47 o 
   8   2   2    13961.02    13558.55    271.99 o 
  10   2   2     9396.64     9363.97    195.69 o 
  12   2   2      336.26      321.99     25.31 o 
  14   2   2      289.26      299.43     26.52 o 
  16   2   2      134.41      109.43      7.72 o 
  18   2   2      803.53      791.00     24.49 o 
  20   2   2       68.39       87.13      7.85 o 
  22   2   2      790.46      775.38     21.73 o 
  24   2   2      309.42      280.61      9.62 o 
 -27   3   2      118.89       91.67      7.90 o 
 -25   3   2       95.86       88.29      5.21 o 
 -23   3   2      945.85      937.99     17.66 o 
 -21   3   2      254.76      230.77     10.81 o 
 -19   3   2     4548.25     4375.18    103.67 o 
 -17   3   2      812.20      727.44     19.53 o 
 -15   3   2      194.46      208.66     22.90 o 
 -13   3   2     6096.74     5941.26    242.23 o 
 -11   3   2      632.23      867.73     30.83 o 
  -9   3   2     1249.03     1626.78     36.98 o 
  -7   3   2     7318.88     7522.66    107.58 o 
  -5   3   2    36657.88    38061.78    796.04 o 
  -3   3   2     5983.34     5784.80     75.33 o 
  -1   3   2    32908.17    33339.43    325.41 o 
   1   3   2     5161.38     5562.92     96.78 o 
   3   3   2    22471.51    23594.39    295.09 o 
   5   3   2    12169.99    13961.49    185.81 o 
   7   3   2      400.90      518.37     22.87 o 
   9   3   2      208.11      211.98     19.66 o 
  11   3   2      405.08      329.36     26.31 o 
  13   3   2      189.88      178.03     10.69 o 
  15   3   2      558.36      544.86     20.07 o 
  17   3   2     4554.88     4109.88    154.30 o 
  19   3   2      832.87      782.52     41.41 o 
  21   3   2      232.63      220.65     14.30 o 
  23   3   2        1.03       -1.22      2.72 o 
 -24   4   2      104.68       71.75      9.44 o 
 -22   4   2      180.96      183.58      8.73 o 
 -20   4   2       10.51       16.80      4.73 o 
 -18   4   2     2580.51     2673.89    133.58 o 
 -16   4   2      112.32      105.55      7.23 o 
 -14   4   2     2049.16     1980.84     41.71 o 
 -12   4   2      372.48      389.90     23.70 o 
 -10   4   2     2286.33     2416.11     62.54 o 
  -8   4   2     6135.59     6427.92    119.10 o 
  -6   4   2     4297.14     4063.72    108.24 o 
  -4   4   2       14.49       19.03      3.21 o 
  -2   4   2     2606.66     2784.46     78.65 o 
   0   4   2     3046.03     3394.56     46.94 o 
   2   4   2      268.60      410.35     14.34 o 
   4   4   2      206.80      228.62     13.45 o 
   6   4   2      807.36      749.02     26.36 o 
   8   4   2     1815.76     1689.14     51.59 o 
  10   4   2      100.99       77.68     14.23 o 
  12   4   2      921.82     1019.37     27.75 o 
  14   4   2     1336.83     1341.41     48.02 o 
  16   4   2     1162.64     1113.25     47.37 o 
  18   4   2     1409.47     1295.08     70.93 o 
  20   4   2      153.01      117.81     10.63 o 
  22   4   2      309.87      352.78     10.59 o 
 -23   5   2      394.06      392.40     16.41 o 
 -21   5   2      363.62      330.04     17.21 o 
 -19   5   2      521.47      492.62     22.83 o 
 -17   5   2      211.39      232.19     15.57 o 
 -15   5   2       96.56      120.79     11.37 o 
 -13   5   2     1507.65     1564.65     33.88 o 
 -11   5   2     1635.08     1695.17     32.44 o 
  -9   5   2      150.88      109.79     12.35 o 
  -7   5   2     6636.90     7001.86    117.32 o 
  -5   5   2      603.57      501.48     22.59 o 
  -3   5   2     8070.52     8076.89    156.19 o 
  -1   5   2     1779.64     1519.10     67.81 o 
   1   5   2      953.62     1117.36     35.80 o 
   3   5   2      674.34      705.55     43.76 o 
   5   5   2      660.49      684.55     26.40 o 
   7   5   2        1.13        0.76      6.66 o 
   9   5   2     1935.18     2047.71     36.57 o 
  11   5   2     2534.65     2587.66     44.17 o 
  13   5   2     1168.54     1205.30     56.22 o 
  15   5   2     2411.01     2553.93     82.54 o 
  17   5   2      577.44      569.61     25.87 o 
  19   5   2      377.00      478.20     25.93 o 
  21   5   2      201.47      205.11      8.89 o 
 -22   6   2        8.25       15.98      3.42 o 
 -20   6   2      776.96      739.82     25.50 o 
 -18   6   2      663.09      604.26     19.65 o 
 -16   6   2     1558.93     1381.35     39.71 o 
 -14   6   2     2144.51     2031.45     67.30 o 
 -12   6   2     4595.46     4319.06     93.75 o 
 -10   6   2       52.19       72.55      5.12 o 
  -8   6   2       78.40       92.72      5.54 o 
  -6   6   2      424.02      351.32      9.75 o 
  -4   6   2     3732.09     3630.30     56.28 o 
  -2   6   2     2037.11     1931.89     73.50 o 
   0   6   2     1470.20     1337.66     64.15 o 
   2   6   2     1342.83     1456.08     30.12 o 
   4   6   2     2315.78     2199.19     37.34 o 
   6   6   2    13223.11    12947.28    194.87 o 
   8   6   2       35.98       29.55      4.97 o 
  10   6   2     2264.52     2182.73     49.40 o 
  12   6   2       11.69        9.62      4.25 o 
  14   6   2       42.59       55.01      6.35 o 
  16   6   2      493.73      508.26     16.68 o 
  18   6   2       39.20       40.62      5.53 o 
  20   6   2     1003.39     1000.67     26.87 o 
 -21   7   2      308.95      262.79     10.11 o 
 -19   7   2        3.79        2.05      2.63 o 
 -17   7   2     2337.76     2604.26     55.07 o 
 -15   7   2       71.31       80.81      6.41 o 
 -13   7   2      240.09      275.87     11.44 o 
 -11   7   2      585.09      537.48     20.94 o 
  -9   7   2      711.93      718.09     27.60 o 
  -7   7   2     1402.92     1359.88     25.98 o 
  -5   7   2     2259.02     2093.75     35.20 o 
  -3   7   2       39.58       33.99      4.14 o 
  -1   7   2      369.64      360.27      9.93 o 
   1   7   2     1676.76     1663.69     27.10 o 
   3   7   2     1355.77     1277.48     33.25 o 
   5   7   2     3845.72     3794.62     90.72 o 
   7   7   2        0.54        9.75      6.95 o 
   9   7   2      786.77      678.66     42.97 o 
  11   7   2      785.16      920.78     29.70 o 
  13   7   2      349.60      351.32     15.11 o 
  15   7   2        3.70       13.80      3.42 o 
  17   7   2      164.31      199.00      8.76 o 
 -18   8   2      657.04      732.39     28.27 o 
 -16   8   2       49.18       49.36      4.70 o 
 -14   8   2       73.15       70.32      6.19 o 
 -12   8   2       85.17       70.80      8.44 o 
 -10   8   2        6.90        4.15      5.55 o 
  -8   8   2     1767.11     1813.67     41.16 o 
  -6   8   2      205.41      243.27      9.80 o 
  -4   8   2     1395.20     1296.13     24.97 o 
  -2   8   2     2709.05     2644.64     77.16 o 
   0   8   2     4882.31     4872.03     73.66 o 
   2   8   2      167.05      197.34     10.83 o 
   4   8   2      205.36      196.80      8.77 o 
   6   8   2      518.44      502.17     18.38 o 
   8   8   2        1.48        8.85      4.06 o 
  10   8   2      398.39      434.73     15.52 o 
  12   8   2      621.19      672.58     36.98 o 
  14   8   2     2350.40     2635.76     89.19 o 
 -13   9   2      760.78      743.74     21.26 o 
 -11   9   2     3023.21     3281.84     67.46 o 
  -9   9   2     3004.30     3015.11     64.80 o 
  -7   9   2      193.69      254.15     10.87 o 
  -5   9   2      201.94      226.24      9.29 o 
  -3   9   2     2667.48     2816.36     55.49 o 
  -1   9   2      142.54      162.73      9.61 o 
   1   9   2     2450.94     2595.71     49.01 o 
   3   9   2     1921.13     1906.85     47.21 o 
   5   9   2     2018.01     1918.18     58.07 o 
   7   9   2       10.85        8.73      3.50 o 
   9   9   2      968.37     1069.13     28.16 o 
  11   9   2      650.86      693.34     27.75 o 
   0  10   2      330.73      390.75     20.70 o 
   2  10   2     1123.30     1282.15     42.68 o 
 -27   1   3     2660.12     2674.99     47.78 o 
 -25   1   3      124.35      115.74     10.65 o 
 -23   1   3     1198.86     1152.77     37.24 o 
 -21   1   3      996.95      977.14     27.82 o 
 -19   1   3     4619.13     4542.32     61.33 o 
 -17   1   3      833.91      808.29     41.48 o 
 -15   1   3    10623.06    10789.66    590.45 o 
 -13   1   3     5858.92     5453.77    115.07 o 
 -11   1   3      827.78      882.57     29.87 o 
  -9   1   3      184.63      156.52     10.03 o 
  -7   1   3     2452.45     2457.39     45.58 o 
  -5   1   3    54565.64    49360.70    671.64 o 
  -3   1   3     7904.87     7092.24    102.09 o 
  -1   1   3      108.04      169.50      8.34 o 
   1   1   3       12.64       42.88      3.94 o 
   3   1   3     1701.63     1796.71     25.78 o 
   5   1   3     9940.64    10308.18    134.15 o 
   7   1   3     6532.50     7214.90    101.22 o 
   9   1   3     4066.49     4271.27     69.47 o 
  11   1   3      150.68      143.62     13.03 o 
  13   1   3        6.75       21.83      9.47 o 
  15   1   3     1827.38     1828.43     34.58 o 
  17   1   3     1100.69      988.47     27.83 o 
  19   1   3     2948.55     3008.06     58.12 o 
  21   1   3      181.03      169.80     13.75 o 
  23   1   3        4.49        1.55      6.34 o 
  25   1   3       37.55       23.08      5.15 o 
 -28   2   3        1.54        2.77      1.91 o 
 -26   2   3     1985.87     1955.89     38.96 o 
 -24   2   3      636.88      649.85     16.70 o 
 -22   2   3     1763.45     1758.33     34.43 o 
 -20   2   3       20.02       28.43      5.13 o 
 -18   2   3      194.16      220.47     12.23 o 
 -16   2   3     7397.54     7655.35    841.62 o 
 -14   2   3      789.52      902.70     32.32 o 
 -12   2   3      392.84      477.34     21.65 o 
 -10   2   3     1198.54     1294.20     35.15 o 
  -8   2   3     3468.12     3630.90     58.81 o 
  -6   2   3       38.03       30.40      4.30 o 
  -4   2   3    19540.31    18402.64    318.39 o 
  -2   2   3    29975.24    28416.59    343.49 o 
   0   2   3     1888.09     1963.14     47.92 o 
   2   2   3    10702.97    10982.71    203.22 o 
   4   2   3     6502.99     7194.13    146.22 o 
   6   2   3     1476.79     1678.33     64.03 o 
   8   2   3     7138.72     7365.09    164.45 o 
  10   2   3      489.63      451.25     29.16 o 
  12   2   3      202.17      172.02     19.86 o 
  14   2   3       11.35        0.17      6.66 o 
  16   2   3       73.15       80.08      7.82 o 
  18   2   3     2027.42     1998.68     61.21 o 
  20   2   3     1642.36     1565.72     38.78 o 
  22   2   3      190.31      200.91      7.47 o 
  24   2   3       72.75       64.48      5.26 o 
 -27   3   3      723.06      636.21     34.28 o 
 -25   3   3        1.84        1.92      2.95 o 
 -23   3   3      228.71      264.95      8.94 o 
 -21   3   3       30.29       24.59      5.79 o 
 -19   3   3      897.47      824.74     30.35 o 
 -17   3   3     1003.63     1088.19     22.06 o 
 -15   3   3      412.29      355.04     27.24 o 
 -13   3   3      515.55      440.82     22.58 o 
 -11   3   3     1980.37     2510.37     58.33 o 
  -9   3   3     1654.21     1503.42     35.06 o 
  -7   3   3    27008.40    26869.48    405.76 o 
  -5   3   3    10074.63    11422.63    253.33 o 
  -3   3   3     1374.92     1591.49     24.46 o 
  -1   3   3      673.67      593.25     14.45 o 
   1   3   3     1317.97     1287.11     33.32 o 
   3   3   3     1155.97     1248.29     30.29 o 
   5   3   3     1578.34     1544.90     41.50 o 
   7   3   3      364.46      230.23     15.32 o 
   9   3   3     2432.62     2335.93     75.36 o 
  11   3   3      276.59      213.82     22.00 o 
  13   3   3     5639.47     5717.91     91.25 o 
  15   3   3     4494.45     4171.99    124.53 o 
  17   3   3       42.47       38.93      7.80 o 
  19   3   3      164.36      158.92     13.05 o 
  21   3   3      573.16      598.82     22.91 o 
  23   3   3       25.09       21.16      3.22 o 
 -26   4   3        0.79       -0.98      2.69 o 
 -24   4   3      191.89      181.18      8.80 o 
 -22   4   3       29.79       39.02      4.17 o 
 -20   4   3      145.84      136.65      7.46 o 
 -18   4   3     7092.65     7189.60    358.84 o 
 -16   4   3      680.79      661.06     19.23 o 
 -14   4   3      840.99      929.71     28.97 o 
 -12   4   3     5776.92     5786.90    222.57 o 
 -10   4   3     7906.48     7431.91    162.68 o 
  -8   4   3    23468.75    24843.68    418.79 o 
  -6   4   3     2727.62     3248.02     64.22 o 
  -4   4   3        0.39       -1.50      4.50 o 
  -2   4   3       20.47       74.73      5.07 o 
   0   4   3     2071.64     2189.07     49.46 o 
   2   4   3    34773.27    35747.96    510.28 o 
   4   4   3    11204.17    11764.11    191.09 o 
   6   4   3     6682.74     6420.92    152.06 o 
   8   4   3      141.98      135.35     17.56 o 
  10   4   3       19.17       16.39      9.44 o 
  12   4   3     2727.62     2893.17     55.48 o 
  14   4   3      103.02      112.18     11.38 o 
  16   4   3      184.50      204.19     14.85 o 
  18   4   3      231.59      227.16     15.25 o 
  20   4   3        0.43        5.19      5.24 o 
  22   4   3      754.40      824.50     16.34 o 
 -25   5   3     1169.24     1157.05     27.60 o 
 -23   5   3     1363.52     1359.60     36.24 o 
 -21   5   3     4686.63     4494.93     94.41 o 
 -19   5   3     1122.77     1109.40     37.13 o 
 -17   5   3        1.10        4.84      5.23 o 
 -15   5   3      644.51      649.71     26.51 o 
 -13   5   3     3190.64     3213.84     59.64 o 
 -11   5   3        5.20       12.45      6.00 o 
  -9   5   3     4792.24     4929.25     93.48 o 
  -7   5   3      978.63      915.09     45.87 o 
  -5   5   3     8572.83     8508.95    159.82 o 
  -3   5   3       61.17       52.13      9.47 o 
  -1   5   3     5523.58     5205.16    129.68 o 
   1   5   3      489.37      441.30     23.16 o 
   3   5   3      936.21     1030.75     37.39 o 
   5   5   3     1432.51     1687.93     51.03 o 
   7   5   3    10870.08    11039.17    234.56 o 
   9   5   3     2385.05     2387.21     41.27 o 
  11   5   3     2216.20     2062.85     55.72 o 
  13   5   3    14467.74    13304.23    442.58 o 
  15   5   3      118.59      109.45     11.07 o 
  17   5   3       14.31       15.56      7.14 o 
  19   5   3       60.73       67.78      7.77 o 
  21   5   3      975.16     1034.96     26.10 o 
 -22   6   3      185.16      218.71      9.37 o 
 -20   6   3        2.81        3.22      3.19 o 
 -18   6   3      621.03      589.99     20.00 o 
 -16   6   3     1712.85     1710.80     39.15 o 
 -14   6   3       38.01       59.49      6.93 o 
 -12   6   3     8092.40     7838.26    181.68 o 
 -10   6   3      787.95      795.13     16.89 o 
  -8   6   3     1183.77     1184.59     19.39 o 
  -6   6   3       47.49       66.20      4.79 o 
  -4   6   3     6855.80     6915.45     92.86 o 
  -2   6   3     8585.78     8183.89    144.63 o 
   0   6   3     9218.40     8913.66    167.50 o 
   2   6   3     3967.73     4056.02     51.27 o 
   4   6   3     2583.68     2567.16     44.55 o 
   6   6   3      773.47      826.57     19.43 o 
   8   6   3      864.68      847.95     34.18 o 
  10   6   3       69.25       94.90      6.90 o 
  12   6   3      653.96      666.72     21.43 o 
  14   6   3      116.77       86.36      7.54 o 
  16   6   3        9.49       17.03      8.66 o 
  18   6   3     1740.39     1787.94     34.20 o 
  20   6   3      595.06      592.19     20.19 o 
 -21   7   3        0.31       -0.59      3.10 o 
 -19   7   3        2.99        7.56      3.05 o 
 -17   7   3      554.57      561.75     15.55 o 
 -15   7   3     1091.80     1202.48     25.87 o 
 -13   7   3      162.42      160.94      8.87 o 
 -11   7   3     2715.69     2667.05     76.12 o 
  -9   7   3     2990.62     2673.97     47.47 o 
  -7   7   3     1785.24     1780.18     30.94 o 
  -5   7   3      587.81      567.20     15.28 o 
  -3   7   3     6696.51     6868.69     83.72 o 
  -1   7   3       31.53       31.49      4.16 o 
   1   7   3      726.40      622.26     16.54 o 
   3   7   3      463.19      446.77     13.81 o 
   5   7   3     2650.09     2765.94     79.90 o 
   7   7   3     1052.19      915.61     38.72 o 
   9   7   3     5332.85     5242.19    212.89 o 
  11   7   3       21.24       32.18      5.48 o 
  13   7   3       46.09       47.84      6.87 o 
  15   7   3      151.40      136.76      6.78 o 
  17   7   3      606.18      611.91     14.87 o 
 -18   8   3      342.81      310.62     21.26 o 
 -16   8   3      876.57      819.98     20.04 o 
 -14   8   3      215.81      227.16     10.52 o 
 -12   8   3      159.09      139.81      8.92 o 
 -10   8   3      429.51      433.79     16.90 o 
  -8   8   3        3.43       14.40      3.89 o 
  -6   8   3     1219.14     1170.19     23.32 o 
  -4   8   3      143.16      150.29      7.76 o 
  -2   8   3     3618.80     3519.65     50.48 o 
   0   8   3      108.40       93.00      6.36 o 
   2   8   3      323.28      278.40     10.96 o 
   4   8   3      807.11      781.28     30.23 o 
   6   8   3      208.53      186.40     13.46 o 
   8   8   3      322.99      335.83     17.21 o 
  10   8   3     1127.08     1239.07     37.17 o 
  12   8   3      181.77      197.23     11.65 o 
  14   8   3      704.14      769.16     20.30 o 
 -13   9   3        9.41        8.26      5.82 o 
 -11   9   3       36.07       29.22      5.20 o 
  -9   9   3      528.43      617.12     30.77 o 
  -7   9   3      827.56      888.76     19.36 o 
  -5   9   3      245.32      271.65     10.10 o 
  -3   9   3        2.60        3.11      4.21 o 
  -1   9   3      628.91      631.62     16.53 o 
   1   9   3      171.09      190.60      9.93 o 
   3   9   3        1.44        2.56      4.61 o 
   5   9   3      135.98      151.10     11.71 o 
   7   9   3      296.91      360.87     15.08 o 
   9   9   3      402.27      366.29     20.78 o 
  11   9   3      801.83      867.15     29.69 o 
  -2  10   3      699.99      720.45     30.39 o 
   0  10   3       23.82       17.77      5.99 o 
   2  10   3      624.46      626.26     25.64 o 
 -28   0   4     1525.19     1535.91     38.03 o 
 -26   0   4      455.58      416.86     27.28 o 
 -24   0   4     1125.14     1094.23     50.80 o 
 -22   0   4      927.78      932.91     46.84 o 
 -20   0   4     8175.08     8389.25    174.55 o 
 -18   0   4      430.42      548.31     49.11 o 
 -16   0   4      291.11      235.71     31.26 o 
 -14   0   4      394.09      336.17     23.72 o 
 -12   0   4       90.43       92.72      9.85 o 
 -10   0   4     4318.78     4042.29     92.34 o 
  -8   0   4   251157.94   226911.17   5460.95 o 
  -6   0   4   213917.03   179792.66   4197.42 o 
  -4   0   4    28240.90    24403.49   1135.62 o 
  -2   0   4   155525.31   124428.40   3017.05 o 
   0   0   4    11931.82    10604.66    194.27 o 
   2   0   4    52359.26    50135.94    840.84 o 
   4   0   4     8246.38     9154.36    171.43 o 
   6   0   4    13686.80    16171.27    292.37 o 
   8   0   4    10352.86    11668.23    223.52 o 
  10   0   4       93.60      115.66     21.48 o 
  12   0   4     6330.70     6261.23    333.33 o 
  14   0   4     3832.65     3872.75     77.03 o 
  16   0   4     5181.98     4973.58    111.66 o 
  18   0   4      281.09      261.54     16.11 o 
  20   0   4      597.07      627.41     24.10 o 
  22   0   4      538.52      495.28     27.68 o 
  24   0   4        4.81        8.04      3.82 o 
 -29   1   4      203.23      191.60      6.27 o 
 -27   1   4       37.07       38.89      5.14 o 
 -25   1   4      380.01      384.50     19.17 o 
 -23   1   4      153.00      129.73     11.83 o 
 -21   1   4      171.12      188.00      9.59 o 
 -19   1   4      797.84      693.70     20.58 o 
 -17   1   4     5203.96     5172.81    132.15 o 
 -15   1   4     2360.45     2256.10     90.28 o 
 -13   1   4      291.63      354.28     20.10 o 
 -11   1   4     3038.33     2808.29     57.56 o 
  -9   1   4      325.99      271.90     12.98 o 
  -7   1   4      604.68      819.70     25.53 o 
  -5   1   4    40880.41    40358.91    551.99 o 
  -3   1   4     5401.19     5281.13     62.65 o 
  -1   1   4     4059.98     4079.29     56.51 o 
   1   1   4      109.42       84.18      4.53 o 
   3   1   4    55508.15    52722.04    627.40 o 
   5   1   4      353.80      313.85     12.17 o 
   7   1   4      621.83      990.94     25.34 o 
   9   1   4     3302.35     3592.83     62.93 o 
  11   1   4      163.44      112.84     13.75 o 
  13   1   4        6.83       -3.54     15.22 o 
  15   1   4     1044.53     1070.21     26.83 o 
  17   1   4     3810.07     3681.07     68.25 o 
  19   1   4      173.46      146.82      9.95 o 
  21   1   4       71.37       97.18      7.53 o 
  23   1   4     1265.70     1320.74     46.41 o 
 -28   2   4        6.16       11.17      2.86 o 
 -26   2   4      686.96      691.16     16.78 o 
 -24   2   4      365.27      368.61     11.46 o 
 -22   2   4     2320.49     2200.64     36.48 o 
 -20   2   4      251.86      248.37     12.63 o 
 -18   2   4        1.35       14.64      3.70 o 
 -16   2   4     7650.14     7207.56    176.04 o 
 -14   2   4     4306.16     3755.04     92.51 o 
 -12   2   4     8553.70     8753.43    247.89 o 
 -10   2   4     1446.31     1830.27     43.62 o 
  -8   2   4     9587.46    10394.51    161.56 o 
  -6   2   4    14625.99    15705.52    433.29 o 
  -4   2   4     4503.68     4842.62     61.06 o 
  -2   2   4     9854.05     9028.46    119.51 o 
   0   2   4     1973.98     1962.60     41.22 o 
   2   2   4     6948.70     6749.74    105.90 o 
   4   2   4      415.98      508.09     13.33 o 
   6   2   4     9677.11     9536.84    202.31 o 
   8   2   4     5994.23     5904.54    136.27 o 
  10   2   4     4403.80     4568.98    162.75 o 
  12   2   4      160.24       97.39     15.76 o 
  14   2   4       85.17       73.37      6.63 o 
  16   2   4     1972.63     1750.88     50.43 o 
  18   2   4      178.51      204.00     11.84 o 
  20   2   4     2312.97     2218.47     68.40 o 
  22   2   4     1309.80     1392.38     29.41 o 
  24   2   4      317.10      298.48     15.18 o 
 -27   3   4      239.80      233.16      9.89 o 
 -25   3   4      953.34     1060.40     21.82 o 
 -23   3   4       51.44       60.96      8.33 o 
 -21   3   4     1835.56     1760.85     28.04 o 
 -19   3   4     1494.04     1664.66     49.73 o 
 -17   3   4      172.76      232.13     13.47 o 
 -15   3   4       27.66       25.81      7.06 o 
 -13   3   4      257.05      231.35     16.20 o 
 -11   3   4    11130.44    11621.92    186.36 o 
  -9   3   4    15628.73    16809.81    220.49 o 
  -7   3   4     5974.18     6594.02    120.58 o 
  -5   3   4    25010.38    25598.87    372.64 o 
  -3   3   4     6832.51     6827.49     82.16 o 
  -1   3   4     7723.10     7471.08    102.64 o 
   1   3   4     3997.01     3942.22     91.74 o 
   3   3   4     8698.44    10356.58    165.49 o 
   5   3   4     1108.22     1046.39     32.98 o 
   7   3   4     1329.87     1190.64     49.35 o 
   9   3   4     4553.34     4173.24    112.71 o 
  11   3   4     5069.57     4808.75    128.71 o 
  13   3   4     1573.33     1590.50     37.53 o 
  15   3   4       36.92       36.33      7.01 o 
  17   3   4       46.10       35.60      7.76 o 
  19   3   4      436.05      452.77     26.01 o 
  21   3   4      692.56      649.81     22.90 o 
  23   3   4       10.86        7.53      3.92 o 
 -26   4   4      444.36      461.75     19.07 o 
 -24   4   4      136.46      115.13      7.60 o 
 -22   4   4     1498.16     1442.51     42.57 o 
 -20   4   4      248.88      292.07     14.50 o 
 -18   4   4     1525.83     1640.23     78.77 o 
 -16   4   4      399.15      377.15     14.26 o 
 -14   4   4      121.77      128.05     11.27 o 
 -12   4   4     7754.37     8032.62    184.27 o 
 -10   4   4     1220.64     1458.62     37.37 o 
  -8   4   4     6244.80     6679.94    102.54 o 
  -6   4   4       48.92       43.35      6.70 o 
  -4   4   4      323.84      463.14     21.48 o 
  -2   4   4        1.28        4.62      4.66 o 
   0   4   4    19349.89    21897.60    325.07 o 
   2   4   4     1916.11     2319.76     68.61 o 
   4   4   4      340.88      442.16     22.69 o 
   6   4   4     1499.03     1563.27     60.00 o 
   8   4   4      840.50      859.72     44.74 o 
  10   4   4       10.66       30.40      6.75 o 
  12   4   4      434.47      395.58     17.17 o 
  14   4   4     2863.56     2701.69     72.43 o 
  16   4   4      475.79      368.35     25.51 o 
  18   4   4        4.39        5.44      9.90 o 
  20   4   4       20.81       20.58      5.49 o 
  22   4   4       10.73        5.42      2.13 o 
 -25   5   4     1378.33     1513.56     57.86 o 
 -23   5   4      451.91      492.53     15.63 o 
 -21   5   4       46.80       64.25      8.94 o 
 -19   5   4       16.10       16.41      5.12 o 
 -17   5   4      199.42      191.64     11.40 o 
 -15   5   4     1304.71     1226.28     31.44 o 
 -13   5   4     1054.41     1076.52     24.79 o 
 -11   5   4     1549.38     1611.00     32.36 o 
  -9   5   4     1805.30     1841.77     59.26 o 
  -7   5   4     1808.72     2058.89     61.43 o 
  -5   5   4     3942.18     4340.60     96.59 o 
  -3   5   4     1442.17     1389.85     56.82 o 
  -1   5   4       57.26       78.29     13.15 o 
   1   5   4     5055.69     5157.74    145.25 o 
   3   5   4     1200.59     1071.17     34.33 o 
   5   5   4      492.06      556.30     34.24 o 
   7   5   4      336.46      293.26     13.41 o 
   9   5   4     1482.12     1481.04     30.42 o 
  11   5   4     5001.85     4790.61    126.22 o 
  13   5   4      402.49      364.05     15.48 o 
  15   5   4      187.01      163.71     12.95 o 
  17   5   4      307.61      405.15     19.11 o 
  19   5   4        4.00        8.21      4.22 o 
  21   5   4       42.28       26.50      3.72 o 
 -24   6   4       18.45        9.02      5.01 o 
 -22   6   4      199.08      225.83      9.89 o 
 -20   6   4       73.44       94.65      6.44 o 
 -18   6   4       12.59       21.93      7.06 o 
 -16   6   4     1107.57     1160.96     30.54 o 
 -14   6   4      242.02      223.38     12.32 o 
 -12   6   4    19013.40    18779.51    495.60 o 
 -10   6   4     1406.16     1387.92     21.72 o 
  -8   6   4       13.42       18.03      3.88 o 
  -6   6   4      244.67      283.84      9.47 o 
  -4   6   4      434.55      400.94     14.26 o 
  -2   6   4     1327.54     1380.29     25.76 o 
   0   6   4     9335.52     9707.75    162.45 o 
   2   6   4      143.19      110.41      6.95 o 
   4   6   4     1328.12     1246.53     29.77 o 
   6   6   4      246.11      248.19     12.80 o 
   8   6   4      261.50      276.39     13.56 o 
  10   6   4       54.16       43.13      5.26 o 
  12   6   4      423.99      400.18     13.71 o 
  14   6   4      263.58      324.41     13.49 o 
  16   6   4      164.52      157.89     11.03 o 
  18   6   4      251.35      264.14      9.50 o 
 -21   7   4        3.36        5.69      3.47 o 
 -19   7   4     1386.47     1467.78     26.47 o 
 -17   7   4      953.59      893.80     28.55 o 
 -15   7   4      227.66      209.35      9.88 o 
 -13   7   4       10.93        7.11      3.74 o 
 -11   7   4     1408.70     1308.67     38.60 o 
  -9   7   4      258.36      286.83     10.81 o 
  -7   7   4     1992.41     1875.36     36.67 o 
  -5   7   4      684.70      684.48     17.12 o 
  -3   7   4     1260.13     1120.49     26.44 o 
  -1   7   4      389.98      433.50     17.67 o 
   1   7   4      230.28      183.29     10.17 o 
   3   7   4     2715.74     2450.45     44.57 o 
   5   7   4        5.34       17.29      4.10 o 
   7   7   4      787.16      752.95     30.34 o 
   9   7   4      600.16      587.17     25.89 o 
  11   7   4     1173.36     1185.75     35.51 o 
  13   7   4      179.83      155.33      8.93 o 
  15   7   4       38.23       49.71      5.02 o 
  17   7   4        1.04       -1.09      3.97 o 
 -18   8   4      821.08      843.00     18.17 o 
 -16   8   4      127.71      120.10     10.09 o 
 -14   8   4      100.23       97.10      7.33 o 
 -12   8   4       55.80       56.60      6.24 o 
 -10   8   4      549.17      550.77     19.28 o 
  -8   8   4     2498.15     2404.90     43.13 o 
  -6   8   4     3496.57     3343.52     51.28 o 
  -4   8   4       25.33       26.56      3.67 o 
  -2   8   4       17.06       14.05      3.69 o 
   0   8   4      200.16      157.56      8.13 o 
   2   8   4     1262.59     1213.85     26.85 o 
   4   8   4       82.57       74.48      7.28 o 
   6   8   4      336.78      331.34     17.82 o 
   8   8   4      237.92      225.58     11.35 o 
  10   8   4      281.37      284.42     11.46 o 
  12   8   4     1445.25     1560.49     38.63 o 
 -15   9   4      134.47      141.03      9.94 o 
 -13   9   4      595.04      564.32     18.25 o 
 -11   9   4      272.73      254.42     12.63 o 
  -9   9   4     1957.58     2049.06     47.89 o 
  -7   9   4        2.62        4.36      3.53 o 
  -5   9   4      164.61      173.92      9.15 o 
  -3   9   4      586.10      533.30     17.54 o 
  -1   9   4      375.49      377.26     12.71 o 
   1   9   4      463.55      476.45     16.96 o 
   3   9   4     2865.45     2866.86     60.06 o 
   5   9   4     1894.72     1884.86     84.86 o 
   7   9   4      247.98      242.40     11.89 o 
   9   9   4       14.51       17.68      5.77 o 
  -2  10   4     1648.69     1862.86     58.89 o 
   0  10   4     1354.01     1558.63     50.80 o 
 -29   1   5      290.51      229.95      7.29 o 
 -27   1   5     1193.64     1156.12     27.50 o 
 -25   1   5      785.81      721.22     22.55 o 
 -23   1   5      100.63       84.53     10.23 o 
 -21   1   5      444.34      430.22     19.08 o 
 -19   1   5      569.65      587.08     15.03 o 
 -17   1   5     1174.94     1104.73     40.10 o 
 -15   1   5     1384.97     1249.11     50.05 o 
 -13   1   5      414.23      392.50     18.79 o 
 -11   1   5    29497.65    30427.49    432.72 o 
  -9   1   5     2727.25     2965.85     52.79 o 
  -7   1   5      491.44      602.70     22.23 o 
  -5   1   5    21759.47    21440.41    300.61 o 
  -3   1   5    66439.24    60676.47    932.70 o 
  -1   1   5      457.13      410.47     10.59 o 
   1   1   5    18601.72    18026.42    199.13 o 
   3   1   5    26507.49    28201.88    350.77 o 
   5   1   5    11690.53    12394.01    163.84 o 
   7   1   5     1810.03     1993.13     41.10 o 
   9   1   5     7626.02     8648.91    177.24 o 
  11   1   5      218.99      302.37     24.49 o 
  13   1   5      199.59      196.27      8.48 o 
  15   1   5     1326.87     1429.64     36.23 o 
  17   1   5      985.94     1045.43     28.77 o 
  19   1   5     1050.19     1054.00     27.42 o 
  21   1   5       22.77       32.85      4.21 o 
  23   1   5      142.74      119.11     10.51 o 
 -28   2   5      511.68      462.44     13.43 o 
 -26   2   5      573.93      569.86     15.41 o 
 -24   2   5       38.86       42.97      4.92 o 
 -22   2   5     2322.00     2332.30     35.18 o 
 -20   2   5      580.02      634.91     15.90 o 
 -18   2   5        3.16       12.33      6.15 o 
 -16   2   5     1356.10     1389.73     40.38 o 
 -14   2   5     5497.18     5803.21    137.58 o 
 -12   2   5     1448.42     1441.77     40.23 o 
 -10   2   5    11752.44    12078.63    251.49 o 
  -8   2   5       42.25       53.01      7.41 o 
  -6   2   5     1378.19     1344.36     39.22 o 
  -4   2   5     5203.72     4828.81     56.66 o 
  -2   2   5     3088.49     3059.41     48.34 o 
   0   2   5     1070.17     1214.47     31.42 o 
   2   2   5      281.11      246.29      9.77 o 
   4   2   5      331.01      365.26     13.04 o 
   6   2   5    19966.54    21950.13    402.89 o 
   8   2   5      952.98      797.16     39.67 o 
  10   2   5    10809.50     9986.32    215.61 o 
  12   2   5     4283.03     4304.95     63.54 o 
  14   2   5     3588.23     3640.41     96.11 o 
  16   2   5     2441.60     2599.81    108.37 o 
  18   2   5      511.19      547.95     18.96 o 
  20   2   5        2.80        7.33      5.06 o 
  22   2   5      206.90      189.54     10.02 o 
 -27   3   5      117.06      126.27      6.50 o 
 -25   3   5      570.33      591.01     15.55 o 
 -23   3   5     1122.50     1086.42     21.98 o 
 -21   3   5     4066.56     4285.10     99.39 o 
 -19   3   5      195.23      240.64     10.98 o 
 -17   3   5       26.04       24.59      6.11 o 
 -15   3   5      127.26       93.31     11.15 o 
 -13   3   5     1612.88     1469.40     44.16 o 
 -11   3   5      135.73      141.78     12.30 o 
  -9   3   5       13.83       29.19     10.39 o 
  -7   3   5      185.34      330.98     11.97 o 
  -5   3   5    15112.24    15049.61    186.58 o 
  -3   3   5     8949.68    10038.14    117.09 o 
  -1   3   5     2145.92     2106.55     48.73 o 
   1   3   5     3563.64     4135.66     80.00 o 
   3   3   5    12881.85    15247.92    241.21 o 
   5   3   5     1143.63     1037.34     60.03 o 
   7   3   5      175.84      217.58     21.30 o 
   9   3   5      602.31      658.71     38.77 o 
  11   3   5     1349.74     1330.00     32.92 o 
  13   3   5       47.82       48.06      7.85 o 
  15   3   5        8.80        3.59      5.87 o 
  17   3   5      345.51      329.50     18.74 o 
  19   3   5      365.18      365.78     18.96 o 
  21   3   5      612.43      605.92     20.41 o 
 -26   4   5       55.94       56.93      6.10 o 
 -24   4   5      229.71      249.66     12.71 o 
 -22   4   5      530.10      571.05     22.35 o 
 -20   4   5     3021.86     3068.15    136.73 o 
 -18   4   5     2009.59     2066.11     60.33 o 
 -16   4   5     5861.78     5742.52    107.35 o 
 -14   4   5     1662.55     1688.57     50.70 o 
 -12   4   5     6746.63     7269.63    153.74 o 
 -10   4   5     3398.03     3507.65     66.03 o 
  -8   4   5      155.81      114.46      8.51 o 
  -6   4   5      573.28      620.84     22.60 o 
  -4   4   5     8766.26     9376.57    161.69 o 
  -2   4   5      917.19      949.84     27.15 o 
   0   4   5    10785.43    12111.65    195.05 o 
   2   4   5    13095.60    13281.83    184.73 o 
   4   4   5     7918.77     7598.03    170.57 o 
   6   4   5     9021.75     8519.43    191.37 o 
   8   4   5      270.15      341.80     30.30 o 
  10   4   5      881.36      953.84     27.31 o 
  12   4   5      669.06      549.38     24.41 o 
  14   4   5     2326.83     2270.52     78.64 o 
  16   4   5      143.35      121.49     11.58 o 
  18   4   5     2658.08     2707.80    112.51 o 
  20   4   5       64.56       48.58      6.46 o 
 -25   5   5      484.28      494.47     17.19 o 
 -23   5   5       77.90       89.14      6.97 o 
 -21   5   5     1583.66     1461.93     43.21 o 
 -19   5   5     3681.12     3441.80     68.49 o 
 -17   5   5     1758.13     1587.78     45.89 o 
 -15   5   5     1692.90     1540.91     45.21 o 
 -13   5   5        3.88        0.57      3.29 o 
 -11   5   5       50.34       60.19      6.56 o 
  -9   5   5     1343.21     1226.59     47.22 o 
  -7   5   5    10868.03    10180.95    229.09 o 
  -5   5   5      359.73      270.72     20.49 o 
  -3   5   5      187.78      251.56     23.67 o 
  -1   5   5      369.54      344.92     21.52 o 
   1   5   5      887.73      901.91     30.24 o 
   3   5   5     2046.53     2215.11     52.97 o 
   5   5   5      851.19      833.83     36.22 o 
   7   5   5     9752.62     9939.06    142.10 o 
   9   5   5      554.92      577.02     19.83 o 
  11   5   5      131.99      150.92     10.25 o 
  13   5   5     2039.70     1920.02     52.31 o 
  15   5   5     1033.83      962.31     33.82 o 
  17   5   5      251.68      266.80     14.60 o 
  19   5   5     1013.02     1027.52     27.43 o 
 -24   6   5        7.61        2.75      4.62 o 
 -22   6   5      206.96      237.53      8.49 o 
 -20   6   5       40.90       27.49      4.43 o 
 -18   6   5     2001.43     2036.03     37.39 o 
 -16   6   5       45.19       41.65      5.30 o 
 -14   6   5     2193.15     2089.63     38.82 o 
 -12   6   5     3735.76     3779.14     78.35 o 
 -10   6   5     4284.28     4221.39     47.13 o 
  -8   6   5      802.52      764.22     14.98 o 
  -6   6   5     3481.64     3454.83     49.24 o 
  -4   6   5     6292.06     6351.82    102.19 o 
  -2   6   5     2915.56     2828.54     42.23 o 
   0   6   5      886.41      875.61     20.07 o 
   2   6   5      615.73      582.22     15.10 o 
   4   6   5     2226.97     2109.72     47.70 o 
   6   6   5       90.40      113.62      7.63 o 
   8   6   5      277.15      290.90     14.15 o 
  10   6   5     1704.21     1720.58     33.74 o 
  12   6   5     3348.16     3573.58     55.71 o 
  14   6   5       15.35       11.30      5.69 o 
  16   6   5      238.30      244.16     12.57 o 
  18   6   5     1632.72     1656.65     40.37 o 
 -21   7   5      571.73      603.48     38.29 o 
 -19   7   5       12.06       12.78      3.24 o 
 -17   7   5      234.28      209.19      9.46 o 
 -15   7   5       31.62       41.15      5.10 o 
 -13   7   5     5016.62     5045.94    146.93 o 
 -11   7   5     2250.49     2226.06     53.64 o 
  -9   7   5     1365.40     1367.45     32.74 o 
  -7   7   5     1038.79     1009.28     19.78 o 
  -5   7   5      233.47      203.98      8.44 o 
  -3   7   5      311.53      257.48     11.83 o 
  -1   7   5     1937.77     1976.92     44.16 o 
   1   7   5      274.10      311.93     13.30 o 
   3   7   5     2058.69     1962.30     55.46 o 
   5   7   5      789.74      717.75     29.56 o 
   7   7   5      271.03      196.41     11.31 o 
   9   7   5      665.07      689.34     37.06 o 
  11   7   5      108.63       94.82      7.15 o 
  13   7   5       91.32       77.22      5.05 o 
  15   7   5      135.11      117.58      5.91 o 
 -18   8   5       15.06       16.74      3.23 o 
 -16   8   5      194.86      218.55      9.69 o 
 -14   8   5      287.41      318.52     12.81 o 
 -12   8   5      164.28      161.42      9.74 o 
 -10   8   5      165.14      203.65      9.96 o 
  -8   8   5        5.88        9.01      3.97 o 
  -6   8   5      493.35      512.82     14.27 o 
  -4   8   5      361.63      367.30     13.97 o 
  -2   8   5     2741.01     2616.35     40.93 o 
   0   8   5      190.18      203.29     10.43 o 
   2   8   5      234.52      219.10     10.35 o 
   4   8   5      634.29      544.30     18.73 o 
   6   8   5       61.14       64.89      8.70 o 
   8   8   5      400.25      370.09     13.89 o 
  10   8   5     1632.44     1697.59     32.70 o 
  12   8   5      263.70      219.20      9.33 o 
 -15   9   5      328.10      309.09     11.12 o 
 -13   9   5      386.17      405.43     14.92 o 
 -11   9   5       29.42       28.84      6.36 o 
  -9   9   5     1483.83     1443.16     36.88 o 
  -7   9   5     1197.64     1317.40     28.77 o 
  -5   9   5      251.92      220.19     11.06 o 
  -3   9   5       39.48       45.82      4.75 o 
  -1   9   5      144.96      155.43      7.79 o 
   1   9   5        0.69        4.81      3.62 o 
   3   9   5      657.29      653.15     18.03 o 
   5   9   5        8.70       15.89      5.09 o 
   7   9   5        2.29       -1.99      3.32 o 
   9   9   5      719.44      916.94     31.23 o 
  -2  10   5      645.51      754.25     30.79 o 
   0  10   5      110.81      193.46     13.88 o 
 -30   0   6      103.73      105.97      7.76 o 
 -28   0   6      598.23      625.14     22.32 o 
 -26   0   6     1641.14     1594.74     44.43 o 
 -24   0   6      206.27      172.84     18.72 o 
 -22   0   6      255.94      256.67     23.19 o 
 -20   0   6      829.10      757.49     33.09 o 
 -18   0   6      699.56      626.27     51.57 o 
 -16   0   6       14.64       -1.95     10.82 o 
 -14   0   6    27956.23    29391.77    744.90 o 
 -12   0   6     5508.38     5689.31    328.38 o 
 -10   0   6    22971.30    22572.07    563.83 o 
  -8   0   6    66984.70    64652.87   1534.63 o 
  -6   0   6      447.80      316.84     34.43 o 
  -4   0   6     1032.20      955.91     23.24 o 
  -2   0   6    39439.84    36159.66    997.62 o 
   0   0   6      613.13      490.63     21.42 o 
   2   0   6     1759.76     1844.33     50.72 o 
   4   0   6    27621.15    28589.32    500.34 o 
   6   0   6    11154.35    11849.02    229.27 o 
   8   0   6    15347.33    15906.52    301.59 o 
  10   0   6      522.03      520.02     30.81 o 
  12   0   6      145.51      176.40     11.42 o 
  14   0   6     1565.60     1708.85     47.23 o 
  16   0   6       96.83      100.48     11.20 o 
  18   0   6      984.03     1063.23     33.48 o 
  20   0   6       17.30       36.57      5.94 o 
  22   0   6      236.37      256.41     14.95 o 
 -29   1   6      619.21      615.39     13.66 o 
 -27   1   6      200.61      217.11     10.06 o 
 -25   1   6      498.00      512.07     18.74 o 
 -23   1   6     2812.79     2672.58     65.73 o 
 -21   1   6       15.23       15.64      6.22 o 
 -19   1   6     5013.77     5280.94    176.44 o 
 -17   1   6     2128.57     1720.43     51.64 o 
 -15   1   6     1401.09     1344.05     58.48 o 
 -13   1   6      713.74      768.51     27.14 o 
 -11   1   6     3329.45     4021.42     74.82 o 
  -9   1   6      656.68      527.32     23.47 o 
  -7   1   6    13339.16    13587.14    199.13 o 
  -5   1   6    25037.14    24840.12    270.69 o 
  -3   1   6    12194.87    11871.77    135.94 o 
  -1   1   6     6634.81     6480.77     79.45 o 
   1   1   6    16786.03    16868.70    189.41 o 
   3   1   6     1784.05     1591.02     33.15 o 
   5   1   6      949.93      685.94     21.35 o 
   7   1   6     4118.52     4564.76     76.13 o 
   9   1   6     6946.54     6989.33    162.78 o 
  11   1   6       40.98       45.90     11.11 o 
  13   1   6      150.48      116.14      8.93 o 
  15   1   6     3497.29     3477.30     90.92 o 
  17   1   6     4747.18     4760.68     83.41 o 
  19   1   6      287.67      251.52     11.61 o 
  21   1   6      105.59      109.82      9.22 o 
 -28   2   6      303.71      331.51      9.64 o 
 -26   2   6     1378.62     1360.91     27.18 o 
 -24   2   6      166.74      199.25      8.67 o 
 -22   2   6      317.70      305.70     11.03 o 
 -20   2   6     1830.40     1759.57     31.28 o 
 -18   2   6      589.14      579.60     18.46 o 
 -16   2   6      276.87      296.56     19.19 o 
 -14   2   6     3266.91     2997.49     86.05 o 
 -12   2   6     6940.90     6702.36    117.09 o 
 -10   2   6     1608.98     1617.60     44.43 o 
  -8   2   6       76.98       89.15      8.90 o 
  -6   2   6     1226.61     1215.10     23.77 o 
  -4   2   6     7308.96     7666.49     85.98 o 
  -2   2   6     2117.24     1998.66     35.25 o 
   0   2   6    33695.66    34256.74    483.67 o 
   2   2   6     8258.68     8796.61    176.03 o 
   4   2   6     2454.66     2799.82     78.73 o 
   6   2   6     1281.48     1399.10     53.49 o 
   8   2   6      129.89      106.75     15.42 o 
  10   2   6      235.42      225.19     23.06 o 
  12   2   6      534.02      586.60     20.73 o 
  14   2   6       57.03       63.85      9.30 o 
  16   2   6      863.23      821.91     30.88 o 
  18   2   6      250.98      275.34     16.46 o 
  20   2   6      945.46     1068.91     30.96 o 
  22   2   6     1416.51     1352.15     30.45 o 
 -27   3   6      142.26      154.47      7.32 o 
 -25   3   6     2662.07     2657.83     42.86 o 
 -23   3   6      187.03      159.48      6.92 o 
 -21   3   6     1220.04     1250.58     30.88 o 
 -19   3   6      153.48      196.28     13.21 o 
 -17   3   6     1074.52     1155.58     19.71 o 
 -15   3   6      526.99      517.53     26.39 o 
 -13   3   6      874.77      721.06     29.60 o 
 -11   3   6    14324.73    14853.08    231.21 o 
  -9   3   6     8855.15     8142.47    119.45 o 
  -7   3   6     1484.58     1677.58     32.54 o 
  -5   3   6     1392.52     1458.22     36.72 o 
  -3   3   6     4041.62     4092.29     76.48 o 
  -1   3   6      144.15       93.69     12.19 o 
   1   3   6       57.95       58.76      8.69 o 
   3   3   6        3.44       12.43      9.69 o 
   5   3   6     1230.38     1419.66     55.46 o 
   7   3   6     4358.27     4153.04    113.55 o 
   9   3   6       23.98       18.81     13.07 o 
  11   3   6    12724.26    12344.29    172.39 o 
  13   3   6     2264.25     2031.37     55.08 o 
  15   3   6       82.48       56.55      9.05 o 
  17   3   6      396.96      378.29     19.58 o 
  19   3   6       94.45       80.46      8.50 o 
  21   3   6      416.22      409.86      9.98 o 
 -26   4   6     1050.58     1057.57     23.13 o 
 -24   4   6       80.33       60.14      6.25 o 
 -22   4   6        1.35        0.81      4.22 o 
 -20   4   6       76.32       74.05      6.54 o 
 -18   4   6      943.59      931.80     23.19 o 
 -16   4   6       15.77       17.87      3.58 o 
 -14   4   6     5676.76     5637.15    111.95 o 
 -12   4   6     3743.84     3835.53     82.14 o 
 -10   4   6     1195.35     1252.13     31.55 o 
  -8   4   6        0.40       -1.24      4.35 o 
  -6   4   6       65.45      134.24     12.62 o 
  -4   4   6      947.91     1157.54     35.51 o 
  -2   4   6     1980.20     2118.51     46.04 o 
   0   4   6      746.48      915.41     33.54 o 
   2   4   6      764.63      849.50     28.21 o 
   4   4   6      803.62      956.79     50.55 o 
   6   4   6     3932.00     3808.12    109.67 o 
   8   4   6      744.93      663.98     22.44 o 
  10   4   6     7659.08     7139.86    109.93 o 
  12   4   6     1548.42     1391.62     42.81 o 
  14   4   6       76.69       68.65      9.67 o 
  16   4   6      163.22      153.05     12.52 o 
  18   4   6      103.53      119.91      9.95 o 
  20   4   6      692.60      726.28     20.98 o 
 -25   5   6      129.19      119.54      8.53 o 
 -23   5   6       33.45       25.54      5.48 o 
 -21   5   6      619.20      554.15     16.20 o 
 -19   5   6      212.85      261.15     13.02 o 
 -17   5   6     2454.79     2267.89     48.40 o 
 -15   5   6      163.92      176.86     10.93 o 
 -13   5   6      302.16      291.00      9.69 o 
 -11   5   6     4403.35     4422.99     65.14 o 
  -9   5   6      211.99      157.11     16.69 o 
  -7   5   6      518.73      456.60     27.09 o 
  -5   5   6      254.27      217.66     65.37 o 
  -3   5   6      864.36      890.33     45.36 o 
  -1   5   6     1607.59     1622.53     41.70 o 
   1   5   6     1884.24     1990.86     49.60 o 
   3   5   6       12.36       17.30      7.42 o 
   5   5   6      413.93      437.24     14.77 o 
   7   5   6     2202.92     2218.01     45.97 o 
   9   5   6     4045.97     4027.09     86.79 o 
  11   5   6      734.45      929.70     33.76 o 
  13   5   6      116.02      154.43     12.81 o 
  15   5   6      193.83      205.81     13.73 o 
  17   5   6      268.62      309.25     14.81 o 
  19   5   6        2.01        7.95      2.61 o 
 -24   6   6       90.27       88.54      9.73 o 
 -22   6   6      146.56      136.98      6.76 o 
 -20   6   6     2058.74     2018.75     35.78 o 
 -18   6   6      168.30      189.63      9.72 o 
 -16   6   6       87.60       87.91      6.94 o 
 -14   6   6    10457.24     9950.52    179.07 o 
 -12   6   6      771.14      781.51     15.45 o 
 -10   6   6     3628.62     3558.38     41.62 o 
  -8   6   6     2420.87     2374.47     37.87 o 
  -6   6   6      581.60      628.28     13.47 o 
  -4   6   6     7158.60     7534.67     93.35 o 
  -2   6   6     7476.16     7315.25     88.27 o 
   0   6   6     1593.01     1428.10     22.82 o 
   2   6   6      154.17      200.31     10.61 o 
   4   6   6      498.28      411.43     14.56 o 
   6   6   6      402.11      449.38     15.40 o 
   8   6   6     1232.02     1043.49     29.20 o 
  10   6   6     2340.75     2285.15     47.76 o 
  12   6   6       71.11      117.18     12.26 o 
  14   6   6      178.92      165.50     11.32 o 
  16   6   6      169.42      154.66      9.13 o 
 -21   7   6      161.38      169.42     12.00 o 
 -19   7   6     1157.97     1243.41     24.17 o 
 -17   7   6        6.44        7.84      3.46 o 
 -15   7   6      584.58      581.86     16.78 o 
 -13   7   6     2436.36     2570.54     63.64 o 
 -11   7   6       72.43       65.02      5.65 o 
  -9   7   6      133.90      147.81      7.17 o 
  -7   7   6       22.04       25.84      3.71 o 
  -5   7   6      215.13      164.82      7.76 o 
  -3   7   6      765.26      729.98     20.65 o 
  -1   7   6     3972.00     3861.11     70.77 o 
   1   7   6      150.56      142.99     13.21 o 
   3   7   6     1881.48     1634.41     39.43 o 
   5   7   6     1008.00     1075.86     48.41 o 
   7   7   6       24.80       26.49      4.98 o 
   9   7   6      170.17      184.95     13.01 o 
  11   7   6       59.22       64.26      5.83 o 
  13   7   6      180.92      152.19      7.44 o 
  15   7   6      238.08      304.27     14.90 o 
 -18   8   6      280.10      307.53     10.21 o 
 -16   8   6        4.09        7.22      5.46 o 
 -14   8   6       48.11       60.73      6.21 o 
 -12   8   6      484.60      510.17     14.95 o 
 -10   8   6      400.07      404.91     13.85 o 
  -8   8   6     3169.74     3091.91     50.54 o 
  -6   8   6     3724.42     3864.57     96.11 o 
  -4   8   6       55.63       58.85      5.31 o 
  -2   8   6     1378.80     1195.75     27.29 o 
   0   8   6      506.14      532.12     16.94 o 
   2   8   6     1580.95     1540.56     36.27 o 
   4   8   6        6.29        8.33      4.59 o 
   6   8   6     2047.55     2152.00     53.75 o 
   8   8   6     1170.92     1294.84     48.88 o 
  10   8   6      171.05      146.74      8.60 o 
 -15   9   6      994.28     1048.55     24.83 o 
 -13   9   6      126.45      136.51      8.40 o 
 -11   9   6     1388.86     1356.40     34.05 o 
  -9   9   6      319.32      348.32     12.40 o 
  -7   9   6       30.79       50.35      5.32 o 
  -5   9   6     2421.26     2362.85     45.39 o 
  -3   9   6      503.17      513.55     14.33 o 
  -1   9   6     1054.62      987.50     21.14 o 
   1   9   6     2088.54     2151.12     41.51 o 
   3   9   6      899.63      953.75     22.64 o 
   5   9   6     1256.29     1427.15     35.94 o 
   7   9   6       81.88      105.22     10.14 o 
  -2  10   6     1245.34     1430.68     47.13 o 
 -29   1   7      220.42      192.92      6.68 o 
 -27   1   7      683.51      587.25     16.26 o 
 -25   1   7        3.45        0.84      3.91 o 
 -23   1   7     3521.62     3529.02     98.76 o 
 -21   1   7      566.58      515.07     17.04 o 
 -19   1   7     1005.38     1142.02     28.25 o 
 -17   1   7      751.71      838.81     47.06 o 
 -15   1   7      305.35      341.33     18.95 o 
 -13   1   7    12054.89    12647.59    252.92 o 
 -11   1   7      473.97      512.09     29.31 o 
  -9   1   7     1938.43     2420.62     62.03 o 
  -7   1   7     5668.67     5837.71     81.67 o 
  -5   1   7     8062.29     8151.19    110.43 o 
  -3   1   7     5328.55     4877.38     72.22 o 
  -1   1   7     5761.45     5889.31     85.51 o 
   1   1   7    19464.27    19845.91    250.58 o 
   3   1   7     1657.48     1681.68     36.21 o 
   5   1   7      195.61      367.76     16.24 o 
   7   1   7     3357.60     3541.43    116.36 o 
   9   1   7     1191.98     1163.53     52.49 o 
  11   1   7     2072.50     2009.03     36.23 o 
  13   1   7     1594.42     1639.89     37.55 o 
  15   1   7     1480.60     1418.79     36.55 o 
  17   1   7      176.73      198.84     13.02 o 
  19   1   7      460.98      428.10     14.16 o 
  21   1   7      833.21      934.73     42.89 o 
 -30   2   7      311.70      298.73     14.67 o 
 -28   2   7       62.08       71.51      4.84 o 
 -26   2   7      280.84      253.19      9.10 o 
 -24   2   7     7001.24     7187.11    205.61 o 
 -22   2   7     1861.73     1843.02     32.98 o 
 -20   2   7        0.72        9.91      6.96 o 
 -18   2   7        6.13        8.65      4.74 o 
 -16   2   7      211.90      234.07     17.88 o 
 -14   2   7      626.81      782.12     37.11 o 
 -12   2   7    10847.84    11424.19    291.45 o 
 -10   2   7     2700.24     2635.78    151.17 o 
  -8   2   7      195.79      142.88      9.85 o 
  -6   2   7     7538.88     8173.14    108.84 o 
  -4   2   7     8085.03     8323.31    108.22 o 
  -2   2   7      503.71      589.23     16.89 o 
   0   2   7      108.91       64.96      6.59 o 
   2   2   7    12664.05    14195.36    513.90 o 
   4   2   7     4644.24     5432.99    129.64 o 
   6   2   7     1447.56     1707.25     67.60 o 
   8   2   7       11.25        1.22      7.37 o 
  10   2   7     6750.09     6907.01    105.67 o 
  12   2   7      221.30      154.42      9.47 o 
  14   2   7     2528.25     2203.47     91.54 o 
  16   2   7       12.48       19.13      6.19 o 
  18   2   7      621.73      616.51     26.25 o 
  20   2   7       60.46       71.29      6.95 o 
 -27   3   7      257.10      277.85     17.83 o 
 -25   3   7      142.45      163.73      7.14 o 
 -23   3   7      117.13       98.27      6.29 o 
 -21   3   7      748.39      730.52     17.71 o 
 -19   3   7      213.05      155.68      6.54 o 
 -17   3   7     1102.13     1120.05     19.33 o 
 -15   3   7     5452.02     5637.77    112.43 o 
 -13   3   7      666.65      856.94     32.88 o 
 -11   3   7      706.87      779.25     29.43 o 
  -9   3   7      931.30      881.39     23.20 o 
  -7   3   7     5455.21     5104.09     83.12 o 
  -5   3   7     2436.60     2547.31     55.68 o 
  -3   3   7      613.71      614.11     24.69 o 
  -1   3   7      451.95      579.73     24.35 o 
   1   3   7     5006.14     5170.69    129.16 o 
   3   3   7      867.73      921.34     43.29 o 
   5   3   7     1122.79      924.74     45.46 o 
   7   3   7     8327.21     8275.99    189.90 o 
   9   3   7     1193.00     1165.47     30.42 o 
  11   3   7       87.52       91.74     10.12 o 
  13   3   7      622.66      595.77     32.10 o 
  15   3   7     3918.52     3576.66     96.09 o 
  17   3   7      124.29       88.10     12.75 o 
  19   3   7       49.18       50.19      6.41 o 
  21   3   7        1.66        4.09      3.20 o 
 -26   4   7     1006.21     1025.92     23.37 o 
 -24   4   7      162.86      115.14      8.48 o 
 -22   4   7      438.32      448.37     18.94 o 
 -20   4   7      312.13      316.61     12.93 o 
 -18   4   7     9560.17     8965.54    151.34 o 
 -16   4   7    11533.01    11598.58    119.88 o 
 -14   4   7       10.01        6.54      5.79 o 
 -12   4   7     1101.81     1172.97     35.06 o 
 -10   4   7     1029.75     1100.71     34.85 o 
  -8   4   7        5.46        4.95      4.62 o 
  -6   4   7    19771.04    18938.34    302.52 o 
  -4   4   7    11516.43    12056.62    271.42 o 
  -2   4   7     3247.89     3229.75     62.84 o 
   0   4   7     1360.54     1439.48     44.85 o 
   2   4   7      241.75      215.91     17.12 o 
   4   4   7     8687.70     8591.88    194.33 o 
   6   4   7     1711.34     1650.80     52.16 o 
   8   4   7      277.91      281.53     14.19 o 
  10   4   7      306.68      286.69     17.30 o 
  12   4   7        3.79        8.86      4.58 o 
  14   4   7       63.89       67.51      8.87 o 
  16   4   7     5790.45     5786.64    264.29 o 
  18   4   7      343.58      373.57     15.93 o 
  20   4   7     1060.25     1071.66     24.55 o 
 -25   5   7      562.54      597.42     20.28 o 
 -23   5   7       94.80      113.25      5.88 o 
 -21   5   7     2242.24     2337.95     54.82 o 
 -19   5   7      516.37      467.56     13.97 o 
 -17   5   7      823.85      757.67     25.43 o 
 -15   5   7      846.53      783.98     18.55 o 
 -13   5   7     7946.56     8028.62     76.02 o 
 -11   5   7      771.36      758.62     16.26 o 
  -9   5   7      846.99      809.11     38.02 o 
  -7   5   7     4648.19     4071.82     95.98 o 
  -5   5   7      939.25      893.28     46.41 o 
  -3   5   7      486.35      507.12     31.61 o 
  -1   5   7     1253.93     1246.15     37.04 o 
   1   5   7       15.74       21.64      7.25 o 
   3   5   7     1779.23     1585.36     31.66 o 
   5   5   7    10077.61     9817.04    141.59 o 
   7   5   7     4428.51     4229.30     89.83 o 
   9   5   7      865.25      852.28     36.64 o 
  11   5   7     3875.68     3592.93    107.27 o 
  13   5   7       34.94       29.82     11.99 o 
  15   5   7      419.16      502.67     20.68 o 
  17   5   7       80.77      109.50      8.17 o 
 -24   6   7     1034.93     1142.41     41.38 o 
 -22   6   7      211.27      208.39      8.41 o 
 -20   6   7      817.46      886.54     20.91 o 
 -18   6   7     3172.69     3077.88     50.46 o 
 -16   6   7       62.18       87.49      7.51 o 
 -14   6   7      594.16      538.70     14.31 o 
 -12   6   7     2599.52     2641.79     41.89 o 
 -10   6   7     2469.71     2265.78     32.30 o 
  -8   6   7     4673.85     4650.50     56.77 o 
  -6   6   7     1427.24     1443.97     27.22 o 
  -4   6   7     5332.69     5259.17     68.13 o 
  -2   6   7     6821.54     6483.13     68.44 o 
   0   6   7      363.86      323.58     11.18 o 
   2   6   7      419.47      409.29     13.11 o 
   4   6   7      438.17      473.35     18.53 o 
   6   6   7       10.45        6.13      3.86 o 
   8   6   7      536.16      409.77     16.97 o 
  10   6   7     2373.03     2486.76     50.23 o 
  12   6   7     2273.62     2204.15     43.74 o 
  14   6   7       27.19       40.33      6.04 o 
  16   6   7       77.81       86.48      6.11 o 
 -21   7   7       51.55       49.61      4.75 o 
 -19   7   7     2487.02     2516.28     51.37 o 
 -17   7   7       49.26       57.10      6.71 o 
 -15   7   7      281.92      245.06     12.52 o 
 -13   7   7      393.55      371.85     12.12 o 
 -11   7   7      389.21      331.52     10.70 o 
  -9   7   7     3099.01     3178.62     75.22 o 
  -7   7   7      652.64      589.84     14.71 o 
  -5   7   7     3562.63     3147.25     64.16 o 
  -3   7   7     3501.95     3338.16     56.92 o 
  -1   7   7      807.57      842.44     31.87 o 
   1   7   7     4675.01     4136.09     97.88 o 
   3   7   7     2252.95     2024.90     57.62 o 
   5   7   7        8.87        7.00      4.38 o 
   7   7   7      170.06      150.62      9.83 o 
   9   7   7      253.57      279.96     15.64 o 
  11   7   7      116.34      116.62     11.03 o 
  13   7   7     1815.21     1785.18     31.12 o 
 -18   8   7      229.39      213.56      8.55 o 
 -16   8   7        1.22       -3.39      3.71 o 
 -14   8   7      227.11      220.70     11.50 o 
 -12   8   7      795.84      807.34     24.64 o 
 -10   8   7     1352.94     1281.05     26.78 o 
  -8   8   7      492.93      507.28     15.68 o 
  -6   8   7      424.61      381.78     13.62 o 
  -4   8   7      808.32      719.81     20.01 o 
  -2   8   7       30.23       20.64      4.79 o 
   0   8   7        3.83        5.79      4.15 o 
   2   8   7     1295.01     1267.81     31.98 o 
   4   8   7        2.33       10.04      4.34 o 
   6   8   7      783.03      863.94     48.53 o 
   8   8   7      656.47      712.02     22.97 o 
  10   8   7      554.65      624.67     24.59 o 
 -15   9   7      801.49      805.82     20.99 o 
 -13   9   7      135.90      154.74      8.84 o 
 -11   9   7        2.39       -1.95      3.52 o 
  -9   9   7      493.87      505.71     14.76 o 
  -7   9   7      355.97      362.84     13.72 o 
  -5   9   7      258.22      270.13     11.22 o 
  -3   9   7        4.60        8.79      3.57 o 
  -1   9   7      134.83      128.77      8.44 o 
   1   9   7      842.38      951.90     23.68 o 
   3   9   7      260.61      277.13     14.18 o 
   5   9   7      367.52      360.06     19.56 o 
 -30   0   8     2176.15     2246.07     47.80 o 
 -28   0   8     2222.14     2295.78     54.29 o 
 -26   0   8      184.81      193.05     13.64 o 
 -24   0   8      487.77      422.28     29.66 o 
 -22   0   8     1513.78     1516.77     62.65 o 
 -20   0   8      116.16       99.46     14.50 o 
 -18   0   8       61.09       40.35     16.18 o 
 -16   0   8    37849.57    37495.59    946.10 o 
 -14   0   8    22106.85    21254.88    556.11 o 
 -12   0   8    12728.47    12740.38    346.71 o 
 -10   0   8      832.74     1047.94     53.79 o 
  -8   0   8   121993.05   120583.69   2006.72 o 
  -6   0   8    48418.82    46512.30    734.92 o 
  -4   0   8     2085.41     1669.98     48.25 o 
  -2   0   8     1071.01     1197.58     39.81 o 
   0   0   8      992.67      937.42     35.57 o 
   2   0   8      175.90      125.12     13.52 o 
   4   0   8      860.23     1183.24     44.98 o 
   6   0   8    23730.44    24602.00    448.33 o 
   8   0   8     2521.44     2593.10     78.74 o 
  10   0   8     1915.32     1909.60     43.75 o 
  12   0   8     7401.39     6995.55    224.75 o 
  14   0   8     5698.93     5400.35    135.22 o 
  16   0   8      283.73      254.75     14.79 o 
  18   0   8       44.75       24.49      8.14 o 
  20   0   8      462.63      368.48     17.90 o 
 -29   1   8      119.09      118.86      5.47 o 
 -27   1   8       87.84       89.74      5.87 o 
 -25   1   8       32.02       23.69      6.05 o 
 -23   1   8     4617.75     4407.49    111.96 o 
 -21   1   8      573.07      624.22     22.53 o 
 -19   1   8       44.24       41.95      5.12 o 
 -17   1   8     1175.84     1097.97     50.28 o 
 -15   1   8     3741.24     3774.57    162.10 o 
 -13   1   8     2450.28     2468.85     56.59 o 
 -11   1   8      785.21     1111.76     40.87 o 
  -9   1   8     2606.33     2857.08     71.42 o 
  -7   1   8     1633.06     1741.02     29.72 o 
  -5   1   8      831.63      608.80     16.59 o 
  -3   1   8     6298.08     5554.29     97.36 o 
  -1   1   8     2259.54     2410.22     45.12 o 
   1   1   8    17535.15    19181.35    246.02 o 
   3   1   8      383.41      260.93     13.58 o 
   5   1   8      200.62      107.53      9.63 o 
   7   1   8      196.84      213.99     16.84 o 
   9   1   8     3672.87     3710.45    118.73 o 
  11   1   8      592.96      562.07     16.93 o 
  13   1   8      624.09      612.11     17.64 o 
  15   1   8     1892.66     1942.19     35.64 o 
  17   1   8      179.68      227.03      9.23 o 
  19   1   8      906.49      964.60     27.05 o 
 -30   2   8        4.10        3.05      2.70 o 
 -28   2   8      862.01      800.76     17.17 o 
 -26   2   8      142.95      152.88      6.56 o 
 -24   2   8     1016.30     1061.74     27.63 o 
 -22   2   8     5473.79     5409.61    142.41 o 
 -20   2   8      839.72      826.65     16.47 o 
 -18   2   8      914.76      916.48     24.95 o 
 -16   2   8       65.11       45.91      8.83 o 
 -14   2   8     3333.79     3386.95     79.29 o 
 -12   2   8      599.24      800.31     29.06 o 
 -10   2   8       22.36       12.94      5.59 o 
  -8   2   8     1636.09     1739.32     57.44 o 
  -6   2   8     2106.29     2204.40     66.12 o 
  -4   2   8     2524.03     2834.47     61.76 o 
  -2   2   8     7337.00     7558.29    130.98 o 
   0   2   8    12299.57    12430.02    341.18 o 
   2   2   8     3647.50     3726.38    101.79 o 
   4   2   8     3038.99     3282.09     93.63 o 
   6   2   8       20.77       40.85     22.65 o 
   8   2   8     1743.90     1692.04     66.93 o 
  10   2   8      955.83      809.41     24.80 o 
  12   2   8     5124.09     4878.04    107.10 o 
  14   2   8     1464.85     1312.42     41.47 o 
  16   2   8     3253.37     3215.79    121.63 o 
  18   2   8       41.81       26.37      5.70 o 
  20   2   8      652.38      696.91     19.58 o 
 -29   3   8      191.86      199.93      8.85 o 
 -27   3   8       54.29       37.27      5.40 o 
 -25   3   8        2.61        2.69      4.52 o 
 -23   3   8      218.04      172.88      9.20 o 
 -21   3   8     2475.75     2369.51     34.72 o 
 -19   3   8      212.48      171.15      6.87 o 
 -17   3   8     1033.78      972.58     17.84 o 
 -15   3   8     2771.40     2753.85     69.61 o 
 -13   3   8    10616.09    11114.44    186.11 o 
 -11   3   8       42.83       30.41      6.44 o 
  -9   3   8    28050.73    29982.84    657.10 o 
  -7   3   8       52.02       42.04      9.74 o 
  -5   3   8     3614.20     3880.06     69.53 o 
  -3   3   8     2303.19     2596.83     60.54 o 
  -1   3   8     6015.33     6457.02    124.04 o 
   1   3   8     2534.31     2817.49     85.59 o 
   3   3   8     5312.77     5288.61    133.02 o 
   5   3   8     3946.29     3989.94    112.66 o 
   7   3   8     7561.55     7609.42    136.26 o 
   9   3   8       44.57       40.16     12.19 o 
  11   3   8      139.60      130.24     12.18 o 
  13   3   8       14.14        5.36      5.56 o 
  15   3   8      238.15      199.48     14.14 o 
  17   3   8        1.75        4.18      4.78 o 
  19   3   8      489.37      444.64     15.74 o 
 -26   4   8       76.12       74.03      5.69 o 
 -24   4   8      288.01      277.62     11.09 o 
 -22   4   8       50.54       60.08      6.02 o 
 -20   4   8     2254.35     2043.16     38.65 o 
 -18   4   8     1181.08     1069.66     25.22 o 
 -16   4   8     2317.77     2336.30     34.82 o 
 -14   4   8     2550.81     2485.56     65.01 o 
 -12   4   8     1157.48     1255.37     44.51 o 
 -10   4   8      657.35      805.18     33.88 o 
  -8   4   8     3373.37     3456.10     80.20 o 
  -6   4   8      363.15      413.68     23.16 o 
  -4   4   8      370.75      461.09     23.73 o 
  -2   4   8     5461.87     6123.59    101.19 o 
   0   4   8     3017.07     2873.40     88.23 o 
   2   4   8      812.59      841.61     44.42 o 
   4   4   8     3085.98     3374.31    102.93 o 
   6   4   8      325.10      371.88     14.07 o 
   8   4   8        4.20        0.49      4.80 o 
  10   4   8      476.68      491.48     23.43 o 
  12   4   8      362.45      348.36     19.43 o 
  14   4   8       95.92       95.24     10.52 o 
  16   4   8      150.16      129.75     10.57 o 
  18   4   8       16.49       39.58      5.32 o 
 -25   5   8        7.52       17.67      4.26 o 
 -23   5   8      256.74      256.50      8.85 o 
 -21   5   8       11.64       37.30      4.54 o 
 -19   5   8      436.80      428.31     13.33 o 
 -17   5   8       42.31       53.33      4.70 o 
 -15   5   8       42.18       45.46      4.50 o 
 -13   5   8     1687.65     1590.13     21.33 o 
 -11   5   8      130.33      131.18      5.64 o 
  -9   5   8     2249.28     2109.88     65.39 o 
  -7   5   8      633.08      526.57     27.32 o 
  -5   5   8     2946.49     2601.74    169.01 o 
  -3   5   8      264.18      247.05     33.62 o 
  -1   5   8      465.26      509.54     23.40 o 
   1   5   8      762.03      742.18     18.94 o 
   3   5   8     1563.83     1520.43     31.53 o 
   5   5   8      829.64      933.63     27.56 o 
   7   5   8     1068.28     1076.79     29.38 o 
   9   5   8      103.82      136.53      9.92 o 
  11   5   8      354.27      382.38     16.08 o 
  13   5   8      229.93      237.89     14.55 o 
  15   5   8      393.34      400.69     16.96 o 
  17   5   8      316.12      358.23     12.93 o 
 -24   6   8      278.43      299.86     18.49 o 
 -22   6   8      890.78     1037.10     24.24 o 
 -20   6   8     4719.84     4560.27     71.05 o 
 -18   6   8      177.74      170.99      9.25 o 
 -16   6   8     1159.35     1003.46     29.62 o 
 -14   6   8     2093.15     2077.65     35.60 o 
 -12   6   8      196.31      200.70      8.31 o 
 -10   6   8       34.79       21.69      3.86 o 
  -8   6   8     7717.90     8038.77     98.75 o 
  -6   6   8      963.19     1011.27     20.39 o 
  -4   6   8      263.49      260.16     10.03 o 
  -2   6   8     3446.73     3367.74     45.03 o 
   0   6   8     1743.51     1649.96     32.84 o 
   2   6   8     1064.08      925.76     23.87 o 
   4   6   8      289.74      298.17     17.93 o 
   6   6   8     1540.61     1418.08     43.03 o 
   8   6   8     1127.05     1065.92     29.08 o 
  10   6   8        2.99        7.55      4.10 o 
  12   6   8     1893.68     1847.74     36.93 o 
  14   6   8      483.07      452.46     16.00 o 
 -23   7   8      302.26      308.74     15.66 o 
 -21   7   8      255.07      281.09     11.38 o 
 -19   7   8      327.06      310.65     12.48 o 
 -17   7   8       70.91       75.96      7.15 o 
 -15   7   8       18.83       17.36      5.16 o 
 -13   7   8       35.56       37.49      5.12 o 
 -11   7   8     1016.87      982.22     19.54 o 
  -9   7   8    11662.27    11287.30    205.92 o 
  -7   7   8     1032.30     1002.40     41.21 o 
  -5   7   8      338.89      274.84     14.54 o 
  -3   7   8     1906.04     1772.27     42.09 o 
  -1   7   8       24.32       20.47      4.52 o 
   1   7   8       93.64       68.35      7.70 o 
   3   7   8      343.88      410.40     17.35 o 
   5   7   8     2765.22     2495.84     50.92 o 
   7   7   8      219.99      226.04     11.59 o 
   9   7   8      424.96      457.81     12.95 o 
  11   7   8       43.13       51.71      3.80 o 
 -18   8   8      821.84      769.81     17.92 o 
 -16   8   8     1094.60     1056.98     24.18 o 
 -14   8   8     2778.63     2734.97     62.89 o 
 -12   8   8       24.90       22.03      3.59 o 
 -10   8   8        0.29        2.69      3.41 o 
  -8   8   8      216.92      208.16      9.71 o 
  -6   8   8       61.76       50.62      6.04 o 
  -4   8   8      844.35      766.48     20.67 o 
  -2   8   8      534.91      495.38     16.33 o 
   0   8   8      788.25      799.93     21.06 o 
   2   8   8      521.14      540.84     19.38 o 
   4   8   8      424.60      463.88     16.81 o 
   6   8   8     5097.83     5590.07     87.72 o 
   8   8   8     2877.62     3055.57    111.00 o 
 -15   9   8      607.54      595.61     23.35 o 
 -13   9   8        0.59       -3.29      3.29 o 
 -11   9   8     1018.87     1037.56     58.05 o 
  -9   9   8      570.58      663.65     25.15 o 
  -7   9   8       19.47       21.04      5.52 o 
  -5   9   8     2082.22     2095.17     35.56 o 
  -3   9   8     1907.82     1987.68     39.60 o 
  -1   9   8     1229.30     1306.69     29.69 o 
   1   9   8      202.05      213.91      9.99 o 
   3   9   8       33.47       25.26      4.97 o 
   5   9   8       69.24       67.14      5.11 o 
 -31   1   9       81.99       78.18      5.32 o 
 -29   1   9        5.75       10.92      2.66 o 
 -27   1   9      568.88      528.69     13.84 o 
 -25   1   9      397.46      397.45     14.16 o 
 -23   1   9     1813.18     1765.24     50.18 o 
 -21   1   9      480.37      497.79     14.72 o 
 -19   1   9    14187.48    14788.53    306.14 o 
 -17   1   9      750.02      642.69     37.77 o 
 -15   1   9     1271.70     1470.76     43.13 o 
 -13   1   9     1351.82     1399.32     50.92 o 
 -11   1   9    13848.90    14719.65    277.30 o 
  -9   1   9      883.55      815.70     29.46 o 
  -7   1   9     9274.81     9364.47    129.98 o 
  -5   1   9     1397.14     1534.82     34.17 o 
  -3   1   9     4011.28     4328.34     82.93 o 
  -1   1   9     3218.95     3421.69     60.12 o 
   1   1   9      786.46      731.16     23.31 o 
   3   1   9     9972.30    11089.71    156.28 o 
   5   1   9      890.87      928.46     28.95 o 
   7   1   9      580.91      676.26     39.01 o 
   9   1   9    14849.42    15464.68    230.00 o 
  11   1   9       82.23       60.44      6.74 o 
  13   1   9       20.75       12.44      4.49 o 
  15   1   9     2370.52     2317.21     46.21 o 
  17   1   9        9.83        9.49      4.16 o 
  19   1   9       42.72       55.28      5.42 o 
 -30   2   9      375.76      451.63     14.91 o 
 -28   2   9      273.81      234.67      7.81 o 
 -26   2   9       13.75       16.61      3.80 o 
 -24   2   9       17.04       19.65      3.77 o 
 -22   2   9      283.32      284.86      9.59 o 
 -20   2   9      489.50      495.90     12.44 o 
 -18   2   9     3690.59     3909.59     70.60 o 
 -16   2   9      814.14     1085.88     38.74 o 
 -14   2   9      235.54      325.55     29.09 o 
 -12   2   9    10097.10    10516.39    649.94 o 
 -10   2   9     4358.41     4618.25     96.68 o 
  -8   2   9     2351.92     2215.76     45.74 o 
  -6   2   9      148.40      163.85     10.10 o 
  -4   2   9        2.41       30.35      6.60 o 
  -2   2   9    12374.44    13566.31    444.83 o 
   0   2   9     2524.51     2557.39     78.54 o 
   2   2   9     8618.49     8690.98    189.12 o 
   4   2   9     1650.31     1505.37     74.25 o 
   6   2   9     7231.69     6895.90    165.60 o 
   8   2   9      573.76      627.14     20.93 o 
  10   2   9     3898.29     3732.57     59.21 o 
  12   2   9     2975.82     2977.63     83.47 o 
  14   2   9      221.61      232.49     21.24 o 
  16   2   9      153.15      159.01     11.95 o 
  18   2   9      242.41      254.36     12.28 o 
 -29   3   9      158.22      171.67      8.54 o 
 -27   3   9      323.33      344.68     12.34 o 
 -25   3   9      273.49      313.45     11.50 o 
 -23   3   9     1068.98     1113.24     28.43 o 
 -21   3   9      945.12      990.10     21.19 o 
 -19   3   9      617.69      664.85     15.27 o 
 -17   3   9      803.98      855.02     16.40 o 
 -15   3   9      133.82       61.35     10.00 o 
 -13   3   9     1959.67     1878.39     47.04 o 
 -11   3   9     4309.85     4276.77    173.85 o 
  -9   3   9      772.10      968.57     38.08 o 
  -7   3   9     3271.14     3276.45     92.33 o 
  -5   3   9     6917.06     7719.41    143.91 o 
  -3   3   9     4790.89     5263.78    101.52 o 
  -1   3   9     1796.01     1737.44     49.22 o 
   1   3   9     5144.55     5597.36    138.08 o 
   3   3   9     2708.99     2504.75     83.53 o 
   5   3   9      257.99      248.46     25.09 o 
   7   3   9      763.28      773.71     24.32 o 
   9   3   9      334.19      316.91     18.04 o 
  11   3   9      845.93      898.08     26.32 o 
  13   3   9     1788.92     1617.35     46.28 o 
  15   3   9       51.52       58.60      8.15 o 
  17   3   9       76.72       87.58      7.86 o 
  19   3   9       78.90       98.50      4.78 o 
 -28   4   9      173.55      162.75     11.50 o 
 -26   4   9      814.83      891.13     25.69 o 
 -24   4   9     2067.65     2249.18     34.54 o 
 -22   4   9       99.21       88.15      7.15 o 
 -20   4   9      525.45      604.21     18.30 o 
 -18   4   9     1893.87     1716.25     30.81 o 
 -16   4   9     6073.43     6045.64     65.52 o 
 -14   4   9      640.75      723.41     15.16 o 
 -12   4   9     1310.74     1419.18     48.63 o 
 -10   4   9     1023.78     1109.06     45.48 o 
  -8   4   9      442.04      495.67     26.89 o 
  -6   4   9    18687.19    18570.39    364.28 o 
  -4   4   9     3011.83     2736.36     67.86 o 
  -2   4   9    16278.12    16060.08    256.17 o 
   0   4   9      469.32      372.97     28.85 o 
   2   4   9       30.58       19.07     10.15 o 
   4   4   9     1297.25     1343.49     34.37 o 
   6   4   9      720.45      729.71     22.39 o 
   8   4   9     3951.63     4129.82    119.43 o 
  10   4   9      494.08      470.20     22.57 o 
  12   4   9      927.18      785.01     29.36 o 
  14   4   9        1.54        8.76      5.41 o 
  16   4   9     1352.58     1539.86     38.26 o 
  18   4   9      287.44      355.64     11.72 o 
 -25   5   9      634.45      583.81     19.88 o 
 -23   5   9     1311.67     1341.52     26.84 o 
 -21   5   9     1921.34     1983.67     44.57 o 
 -19   5   9     1543.63     1425.90     27.14 o 
 -17   5   9     2421.64     2278.10     37.48 o 
 -15   5   9      410.45      428.26     11.19 o 
 -13   5   9     2619.74     2546.72     29.61 o 
 -11   5   9      202.08      185.63      8.00 o 
  -9   5   9       36.19       18.20      3.45 o 
  -7   5   9     2353.95     2265.34     37.97 o 
  -5   5   9      461.58      497.12     22.94 o 
  -3   5   9       13.75       21.75      4.48 o 
  -1   5   9     6405.42     6596.84     85.65 o 
   1   5   9       16.49       12.69      4.09 o 
   3   5   9      818.26      774.32     25.06 o 
   5   5   9     4189.48     3928.72    221.23 o 
   7   5   9      352.34      322.70     13.13 o 
   9   5   9     2751.34     2905.39    113.00 o 
  11   5   9      113.55      149.02     12.03 o 
  13   5   9       11.61       21.16     11.64 o 
  15   5   9      218.24      282.20     12.74 o 
 -24   6   9      178.70      177.33      9.37 o 
 -22   6   9      675.67      710.20     23.46 o 
 -20   6   9     1375.60     1401.14     37.00 o 
 -18   6   9     1160.71     1124.66     22.71 o 
 -16   6   9      548.85      564.30     14.23 o 
 -14   6   9       67.89       65.77      5.16 o 
 -12   6   9     4850.83     4777.16     59.32 o 
 -10   6   9     6669.80     6513.73    138.09 o 
  -8   6   9     2165.49     2121.11     29.69 o 
  -6   6   9     1308.56     1270.64     24.39 o 
  -4   6   9     1277.78     1242.05     21.44 o 
  -2   6   9        0.96       -3.84      4.44 o 
   0   6   9       33.45       42.03      4.88 o 
   2   6   9       62.25       65.45      7.66 o 
   4   6   9     5749.29     5490.38    175.04 o 
   6   6   9      906.88      721.63     27.93 o 
   8   6   9      412.21      396.79     16.07 o 
  10   6   9     1743.39     1798.11     63.99 o 
  12   6   9      529.81      561.62     15.71 o 
  14   6   9       76.60       56.46      7.54 o 
 -23   7   9      137.30      150.82     10.83 o 
 -21   7   9      944.55      976.76     22.29 o 
 -19   7   9     1695.77     1789.36     40.22 o 
 -17   7   9     2021.90     1922.18     40.02 o 
 -15   7   9      101.71       85.43      6.66 o 
 -13   7   9      368.40      359.56     12.01 o 
 -11   7   9      484.51      465.69     12.73 o 
  -9   7   9       98.85      112.22      6.51 o 
  -7   7   9       95.20       79.71      6.07 o 
  -5   7   9     4283.41     4176.59     79.38 o 
  -3   7   9      720.78      739.83     21.12 o 
  -1   7   9       55.30       58.24      6.50 o 
   1   7   9     1590.19     1701.85     60.38 o 
   3   7   9        7.86       10.66      4.63 o 
   5   7   9      248.85      234.20     12.42 o 
   7   7   9       16.06       17.52      4.33 o 
   9   7   9      996.64     1026.50     25.74 o 
  11   7   9      289.60      246.50      9.92 o 
 -18   8   9        1.26        6.22      2.95 o 
 -16   8   9      100.51      103.99      6.94 o 
 -14   8   9      166.43      166.90      9.06 o 
 -12   8   9     1192.34     1235.03     32.72 o 
 -10   8   9     1828.58     1923.69     46.37 o 
  -8   8   9       30.83       34.67      4.66 o 
  -6   8   9       29.66       36.98      5.19 o 
  -4   8   9     1423.75     1350.27     29.22 o 
  -2   8   9       21.71       21.01      4.72 o 
   0   8   9       92.78      101.72      9.11 o 
   2   8   9     4334.06     4365.38    108.90 o 
   4   8   9      238.30      262.51     11.65 o 
   6   8   9      488.07      486.95     13.92 o 
   8   8   9        0.02        3.51      2.71 o 
 -13   9   9      304.02      311.77     17.48 o 
 -11   9   9        1.39       -0.12      2.57 o 
  -9   9   9       18.58       21.55      4.19 o 
  -7   9   9       19.77       14.64      4.05 o 
  -5   9   9      248.96      208.01      8.50 o 
  -3   9   9       38.34       31.05      5.12 o 
  -1   9   9        6.35       15.72      4.11 o 
   1   9   9      616.32      622.19     40.07 o 
   3   9   9      591.27      695.91     22.17 o 
 -30   0  10      548.95      552.85     18.52 o 
 -28   0  10      196.35      160.40      9.34 o 
 -26   0  10     4929.70     4737.47     99.92 o 
 -24   0  10     1216.21     1103.60     36.40 o 
 -22   0  10     1300.67     1269.70     39.32 o 
 -20   0  10      214.73      221.92     12.93 o 
 -18   0  10     5119.75     5160.66    191.70 o 
 -16   0  10    42384.11    40995.13   1031.04 o 
 -14   0  10    36657.88    36713.86    920.57 o 
 -12   0  10     6261.58     7682.64    232.06 o 
 -10   0  10     1168.92     1347.44     90.03 o 
  -8   0  10    17953.27    19376.13    286.95 o 
  -6   0  10       15.63       58.56     14.72 o 
  -4   0  10     1641.50     2091.02     88.66 o 
  -2   0  10    16492.04    16741.37    312.07 o 
   0   0  10    19629.25    21826.71    433.57 o 
   2   0  10     2798.97     3474.91     92.33 o 
   4   0  10        6.75       13.37     10.13 o 
   6   0  10     6689.56     7309.09    165.46 o 
   8   0  10     7024.44     7075.18    129.61 o 
  10   0  10       30.54       30.75      6.18 o 
  12   0  10     1117.00     1148.41     35.40 o 
  14   0  10      277.93      255.11     14.14 o 
  16   0  10       16.42       23.99      4.94 o 
  18   0  10     1797.68     1777.68    111.07 o 
 -31   1  10     1749.32     1701.14     52.76 o 
 -29   1  10      216.66      189.94      7.93 o 
 -27   1  10       19.64       25.20      3.81 o 
 -25   1  10     4197.75     4302.79     58.85 o 
 -23   1  10      312.42      310.60     12.59 o 
 -21   1  10      197.38      181.18      8.92 o 
 -19   1  10       80.24       59.12      4.71 o 
 -17   1  10       31.37       28.96      9.27 o 
 -15   1  10        8.18        6.87      4.90 o 
 -13   1  10     6515.27     7640.59    165.52 o 
 -11   1  10    13533.89    14584.15    385.07 o 
  -9   1  10     9268.90     9359.96    133.31 o 
  -7   1  10     3421.72     3632.65     62.99 o 
  -5   1  10    10002.54     9970.99    140.39 o 
  -3   1  10     3471.34     3289.10     70.20 o 
  -1   1  10      169.98       48.82      7.09 o 
   1   1  10     1842.00     2217.03     47.47 o 
   3   1  10     2081.09     2035.68     46.30 o 
   5   1  10      216.36      211.35     21.41 o 
   7   1  10     2321.53     2419.33     41.27 o 
   9   1  10     3242.13     3264.98     44.73 o 
  11   1  10     2852.02     2704.50     53.21 o 
  13   1  10       44.51       40.11      5.80 o 
  15   1  10       84.11       96.95      7.50 o 
  17   1  10      336.84      353.96     13.65 o 
 -30   2  10      809.99      809.39     25.53 o 
 -28   2  10       11.84        9.37      3.76 o 
 -26   2  10      543.10      590.64     16.27 o 
 -24   2  10       25.87       15.16      3.14 o 
 -22   2  10      611.46      632.55     17.41 o 
 -20   2  10     5532.79     5359.62     58.01 o 
 -18   2  10       60.92       79.16      6.35 o 
 -16   2  10      496.96      525.00     26.54 o 
 -14   2  10     1826.04     2096.98    160.83 o 
 -12   2  10     3253.47     3637.24    133.01 o 
 -10   2  10     7256.85     7972.26    218.96 o 
  -8   2  10     8123.78     7613.92    137.60 o 
  -6   2  10     5519.69     5477.80    132.40 o 
  -4   2  10     2708.05     2492.49     74.14 o 
  -2   2  10     1565.61     1392.82     53.04 o 
   0   2  10      231.98      218.32     15.92 o 
   2   2  10    12485.67    12670.64    260.04 o 
   4   2  10      546.43      600.78     37.34 o 
   6   2  10      176.68      199.03     10.43 o 
   8   2  10      338.53      351.21     15.86 o 
  10   2  10     1447.78     1252.81     27.19 o 
  12   2  10     1716.23     1552.78     45.57 o 
  14   2  10     2969.27     3176.49     73.84 o 
  16   2  10      115.77      107.90      8.97 o 
  18   2  10        1.79        1.48      2.90 o 
 -29   3  10      347.78      295.57      9.36 o 
 -27   3  10       25.86       31.76      6.66 o 
 -25   3  10      105.59      141.60      9.12 o 
 -23   3  10      103.99       82.71      6.31 o 
 -21   3  10     3059.39     3056.83     49.83 o 
 -19   3  10       27.86       43.96      4.24 o 
 -17   3  10     3357.76     3423.99     41.72 o 
 -15   3  10     2013.34     1898.76     49.81 o 
 -13   3  10      816.26      752.07     33.67 o 
 -11   3  10     6010.80     5959.59    145.01 o 
  -9   3  10     1554.96     1415.79     44.48 o 
  -7   3  10     2535.40     2628.91     64.97 o 
  -5   3  10     1316.77     1285.71     51.29 o 
  -3   3  10        9.86       17.11      5.69 o 
  -1   3  10     5231.56     5243.22    131.59 o 
   1   3  10     3993.15     4073.97    113.58 o 
   3   3  10     3060.87     2901.41     93.46 o 
   5   3  10     3021.09     3043.60     57.42 o 
   7   3  10     2689.64     2667.76     53.20 o 
   9   3  10       46.58       39.18      7.27 o 
  11   3  10        7.41       22.45      5.26 o 
  13   3  10      200.47      185.23     13.38 o 
  15   3  10        0.68        2.76      4.65 o 
  17   3  10      109.13      134.04      8.28 o 
 -28   4  10      106.30       99.81      9.55 o 
 -26   4  10       18.67        9.77      3.49 o 
 -24   4  10      399.97      452.41     12.75 o 
 -22   4  10      312.19      296.13     12.27 o 
 -20   4  10      840.38      745.76     20.77 o 
 -18   4  10       32.53       37.63      4.35 o 
 -16   4  10      651.71      703.60     12.45 o 
 -14   4  10      509.69      566.76     11.54 o 
 -12   4  10      420.72      459.13     26.98 o 
 -10   4  10      757.70      677.36     39.62 o 
  -8   4  10      160.57      180.33     15.97 o 
  -6   4  10       78.73       99.49     12.58 o 
  -4   4  10      121.22       75.86     10.83 o 
  -2   4  10        6.29        8.56      5.15 o 
   0   4  10     1593.35     1665.94     66.32 o 
   2   4  10      252.02      267.30     18.99 o 
   4   4  10     4505.90     4537.31    140.30 o 
   6   4  10      312.37      309.91     15.21 o 
   8   4  10        1.13       -3.11      4.22 o 
  10   4  10      378.72      335.85     18.61 o 
  12   4  10      436.92      416.05     23.86 o 
  14   4  10       36.80       53.23      8.07 o 
  16   4  10     1072.15     1097.57     27.72 o 
 -25   5  10      448.10      491.59     18.27 o 
 -23   5  10      160.72      176.55      8.53 o 
 -21   5  10       25.31       17.93      3.34 o 
 -19   5  10      217.15      222.36      9.42 o 
 -17   5  10      838.21      743.69     20.19 o 
 -15   5  10      387.83      339.41     10.01 o 
 -13   5  10      169.62      155.20      6.99 o 
 -11   5  10     1713.45     1644.11     24.12 o 
  -9   5  10       27.69       26.80      2.98 o 
  -7   5  10     1775.42     1750.99     27.32 o 
  -5   5  10     1916.65     1898.81     29.47 o 
  -3   5  10       13.75       26.11      4.88 o 
  -1   5  10     1454.63     1337.14     24.98 o 
   1   5  10     2122.16     2086.44     42.24 o 
   3   5  10     4342.18     4455.32    195.80 o 
   5   5  10       11.52       35.62      7.69 o 
   7   5  10       86.20       69.61      6.25 o 
   9   5  10      691.64      619.26     30.45 o 
  11   5  10       35.39       38.64     16.62 o 
  13   5  10       56.72       85.34      6.19 o 
  15   5  10      533.01      616.08     26.68 o 
 -24   6  10       74.28       80.11      6.85 o 
 -22   6  10     2007.60     2134.12     49.03 o 
 -20   6  10     1626.58     1653.14     55.94 o 
 -18   6  10      738.15      748.53     19.82 o 
 -16   6  10       20.43       19.51      3.61 o 
 -14   6  10     4820.28     4863.82     61.06 o 
 -12   6  10     1180.87     1057.35     20.88 o 
 -10   6  10     5074.41     4961.31     68.18 o 
  -8   6  10     2339.95     2344.35     36.72 o 
  -6   6  10       47.86       50.53      5.06 o 
  -4   6  10       49.92       44.63      4.65 o 
  -2   6  10       44.22       28.75      5.89 o 
   0   6  10       59.51       76.90     11.85 o 
   2   6  10      559.34      478.67     23.71 o 
   4   6  10      111.66      109.30     11.15 o 
   6   6  10       43.56       75.52      7.57 o 
   8   6  10        0.16        3.72      3.95 o 
  10   6  10        5.30        8.03      3.43 o 
  12   6  10     4405.35     4574.08    126.34 o 
 -23   7  10       87.96       95.15      8.65 o 
 -21   7  10      910.82      889.58     20.19 o 
 -19   7  10     1077.70     1035.61     24.77 o 
 -17   7  10     2239.17     2233.97     48.10 o 
 -15   7  10        2.05        1.96      3.20 o 
 -13   7  10      622.94      617.80     16.04 o 
 -11   7  10      790.94      739.51     16.33 o 
  -9   7  10      421.27      422.56     12.19 o 
  -7   7  10      473.88      524.98     18.49 o 
  -5   7  10        3.85       11.28      4.50 o 
  -3   7  10     5505.69     5346.17     80.51 o 
  -1   7  10       64.65       65.74      6.66 o 
   1   7  10       91.81       89.80     10.77 o 
   3   7  10       39.53       36.39      5.88 o 
   5   7  10      376.97      360.26     21.11 o 
   7   7  10      138.21      104.19      9.02 o 
   9   7  10      340.13      435.49     15.82 o 
 -18   8  10        2.60        1.52      2.79 o 
 -16   8  10     1432.74     1545.85     34.72 o 
 -14   8  10     1265.95     1264.56     27.83 o 
 -12   8  10     1146.92     1218.54     27.66 o 
 -10   8  10      734.42      751.51     18.05 o 
  -8   8  10      128.17      154.89      8.54 o 
  -6   8  10        8.02        8.24      4.03 o 
  -4   8  10        1.33        3.51      4.03 o 
  -2   8  10     1500.13     1584.18     37.93 o 
   0   8  10       14.33       25.65      4.52 o 
   2   8  10     1238.68     1312.03     26.52 o 
   4   8  10      522.54      578.84     16.23 o 
   6   8  10     1687.80     1715.96     38.09 o 
 -13   9  10       10.30       18.35      5.34 o 
 -11   9  10      879.00      861.93     33.57 o 
  -9   9  10      626.90      578.74     18.69 o 
  -7   9  10      511.03      533.89     12.86 o 
  -5   9  10     1659.56     1982.14     55.50 o 
  -3   9  10     1539.00     1618.41     32.37 o 
  -1   9  10      410.70      461.92     13.40 o 
   1   9  10      562.49      540.76     33.70 o 
 -31   1  11     1282.78     1222.91     24.32 o 
 -29   1  11        7.06        7.69      2.94 o 
 -27   1  11        1.74        4.79      2.98 o 
 -25   1  11      247.78      247.44      9.92 o 
 -23   1  11      706.67      751.15     18.11 o 
 -21   1  11     3598.91     3763.22     81.49 o 
 -19   1  11      142.13      150.82      6.79 o 
 -17   1  11       23.33        9.30      7.04 o 
 -15   1  11      286.40      162.54     18.08 o 
 -13   1  11      847.82      862.21     40.40 o 
 -11   1  11     2587.32     2931.07     75.62 o 
  -9   1  11       30.23       94.20     11.55 o 
  -7   1  11    20140.44    21371.32    319.18 o 
  -5   1  11     1397.74     1298.71     34.01 o 
  -3   1  11     5025.61     5448.59     88.67 o 
  -1   1  11     1777.48     2131.95     55.18 o 
   1   1  11     1932.54     1988.97     59.87 o 
   3   1  11     2121.46     2469.80     82.59 o 
   5   1  11     1370.53     1285.89     39.00 o 
   7   1  11     4207.99     4024.26     72.91 o 
   9   1  11       34.21       34.28      5.39 o 
  11   1  11     1265.74     1171.72     29.66 o 
  13   1  11      286.10      375.47     14.61 o 
  15   1  11        4.95       10.88      3.84 o 
  17   1  11      579.64      596.15     17.76 o 
 -30   2  11     1310.13     1217.22     20.52 o 
 -28   2  11     1668.44     1651.15     44.80 o 
 -26   2  11     2152.43     2171.36     46.79 o 
 -24   2  11      287.99      261.07     12.83 o 
 -22   2  11       85.64       91.46      7.11 o 
 -20   2  11        9.68       10.29      5.07 o 
 -18   2  11     4272.96     4154.79     50.68 o 
 -16   2  11       55.52       60.80      9.87 o 
 -14   2  11     1404.65     1550.44     70.97 o 
 -12   2  11      111.29      115.23     11.62 o 
 -10   2  11     1525.23     1518.87     40.51 o 
  -8   2  11        4.80       13.22      5.71 o 
  -6   2  11     1415.15     1549.62     56.94 o 
  -4   2  11      931.45      904.16     42.21 o 
  -2   2  11      156.18       96.62     15.00 o 
   0   2  11      985.91      825.86     32.27 o 
   2   2  11      169.80      110.22     17.17 o 
   4   2  11    19239.04    19199.46    296.42 o 
   6   2  11      231.03      321.83     11.25 o 
   8   2  11     2355.79     2173.57    122.61 o 
  10   2  11        0.81        1.74      4.59 o 
  12   2  11      838.88      778.99     23.31 o 
  14   2  11     1178.78     1262.52     36.05 o 
  16   2  11      101.66      112.74     13.98 o 
 -29   3  11        2.58        3.20      3.65 o 
 -27   3  11        3.24        2.46      3.27 o 
 -25   3  11      564.77      555.38     15.72 o 
 -23   3  11       17.82       14.77      3.51 o 
 -21   3  11      292.23      264.01     10.39 o 
 -19   3  11       78.39       71.75      5.69 o 
 -17   3  11        1.03       10.22      3.20 o 
 -15   3  11     4784.89     4535.30     64.38 o 
 -13   3  11      853.81      877.87     46.28 o 
 -11   3  11     2298.43     2331.03     69.94 o 
  -9   3  11      279.32      337.88     21.35 o 
  -7   3  11     1187.61     1089.24     47.96 o 
  -5   3  11      291.24      319.30     25.57 o 
  -3   3  11     2019.93     2040.45     70.96 o 
  -1   3  11     3974.15     3906.73    110.24 o 
   1   3  11        7.48       -4.94     12.06 o 
   3   3  11     2675.38     2807.33     46.73 o 
   5   3  11     1333.00     1347.63     33.90 o 
   7   3  11     7685.72     7050.77    197.59 o 
   9   3  11      156.50      183.01     17.01 o 
  11   3  11      101.51      119.23      8.68 o 
  13   3  11      290.45      247.17     14.38 o 
  15   3  11        9.83       21.91      4.74 o 
  17   3  11        4.73        4.62      3.67 o 
 -28   4  11      153.85      154.84     12.30 o 
 -26   4  11      390.17      382.70     13.40 o 
 -24   4  11     8084.12     8055.31    108.23 o 
 -22   4  11     1051.35      971.47     21.28 o 
 -20   4  11      208.39      181.47      8.88 o 
 -18   4  11       36.84       27.16      4.38 o 
 -16   4  11     3064.88     2897.43     41.71 o 
 -14   4  11     3847.20     3919.42     43.88 o 
 -12   4  11     2835.35     2834.22     37.05 o 
 -10   4  11     3079.00     3023.61     95.66 o 
  -8   4  11      208.49      235.09     22.57 o 
  -6   4  11       27.02       33.18     10.45 o 
  -4   4  11     7102.33     6970.17    149.00 o 
  -2   4  11    10642.13    10287.22    183.06 o 
   0   4  11     1591.64     1619.55     37.32 o 
   2   4  11      387.32      371.37     17.42 o 
   4   4  11      574.24      548.97     24.79 o 
   6   4  11       82.25       62.22      7.63 o 
   8   4  11     3756.37     3587.62     67.01 o 
  10   4  11     1456.24     1570.04     35.74 o 
  12   4  11     1219.06     1178.07     34.31 o 
  14   4  11      129.35      155.87      9.72 o 
 -25   5  11      463.52      461.38     13.94 o 
 -23   5  11      380.65      380.68     12.60 o 
 -21   5  11      277.93      265.61     11.27 o 
 -19   5  11      692.87      698.14     21.38 o 
 -17   5  11      748.10      746.50     22.15 o 
 -15   5  11     2670.63     2625.48     40.86 o 
 -13   5  11     2066.49     1966.45     30.74 o 
 -11   5  11     2717.54     2691.24     33.99 o 
  -9   5  11     1451.04     1358.75     22.17 o 
  -7   5  11      147.58      148.43      7.02 o 
  -5   5  11       27.03       42.19      4.34 o 
  -3   5  11     3551.38     3384.91     44.96 o 
  -1   5  11     5126.52     4912.89     84.80 o 
   1   5  11     1591.52     1539.07     64.31 o 
   3   5  11      747.65      674.46     29.60 o 
   5   5  11     2767.85     2425.01     63.19 o 
   7   5  11        7.63       13.33      6.09 o 
   9   5  11      423.33      464.09     20.36 o 
  11   5  11      109.33      111.08      9.21 o 
  13   5  11     1512.83     1619.63     47.94 o 
 -24   6  11      702.35      695.42     20.83 o 
 -22   6  11      102.76      117.71      7.86 o 
 -20   6  11     2084.04     2186.48     52.29 o 
 -18   6  11      844.35      844.41     18.76 o 
 -16   6  11     1360.17     1271.98     25.13 o 
 -14   6  11     1034.26     1057.04     20.72 o 
 -12   6  11      425.58      413.40     13.49 o 
 -10   6  11     4624.21     4422.48     56.66 o 
  -8   6  11     1663.49     1646.06     36.03 o 
  -6   6  11      141.29      140.62      7.40 o 
  -4   6  11      649.97      670.20     18.29 o 
  -2   6  11      251.85      238.21     10.76 o 
   0   6  11        6.02       17.52      6.86 o 
   2   6  11      778.43      858.25     33.31 o 
   4   6  11     2574.95     2460.05     62.54 o 
   6   6  11      497.41      482.53     20.92 o 
   8   6  11      284.97      293.50     15.55 o 
  10   6  11      295.91      225.98     11.82 o 
  12   6  11        1.87       -0.76      3.52 o 
 -23   7  11      473.48      397.27     18.22 o 
 -21   7  11      558.38      557.39     14.70 o 
 -19   7  11      371.94      380.88     13.57 o 
 -17   7  11      163.79      144.52      9.09 o 
 -15   7  11       37.25       48.83      4.77 o 
 -13   7  11      948.69      937.86     20.33 o 
 -11   7  11     3778.22     3762.54     63.71 o 
  -9   7  11     1361.41     1418.60     25.54 o 
  -7   7  11     1711.98     1802.02     31.92 o 
  -5   7  11     1234.55     1156.87     27.39 o 
  -3   7  11      351.82      350.50     13.94 o 
  -1   7  11      242.55      227.26     12.77 o 
   1   7  11       25.93       26.07      7.05 o 
   3   7  11       24.02       20.03      5.14 o 
   5   7  11      357.93      308.34     12.50 o 
   7   7  11      724.73      766.65     19.02 o 
   9   7  11       74.64       68.87      5.34 o 
 -18   8  11     1436.11     1401.48     26.09 o 
 -16   8  11      171.81      173.61      8.08 o 
 -14   8  11        0.01        3.70      3.25 o 
 -12   8  11       57.86       61.03      5.03 o 
 -10   8  11      470.14      438.84     13.39 o 
  -8   8  11      635.95      602.04     16.92 o 
  -6   8  11      594.47      599.86     17.57 o 
  -4   8  11       91.76       90.72      7.15 o 
  -2   8  11        5.65        7.45      3.39 o 
   0   8  11      152.46      140.15      7.38 o 
   2   8  11      433.78      533.74     13.39 o 
   4   8  11     1068.19     1162.18     39.31 o 
   6   8  11        1.07       -2.45      3.39 o 
 -13   9  11      502.31      475.70     20.02 o 
 -11   9  11       43.15       35.97      6.43 o 
  -9   9  11      549.17      573.69     18.71 o 
  -7   9  11       97.68      108.34      8.94 o 
  -5   9  11     1412.88     1430.15     27.81 o 
  -3   9  11       34.13       43.80      4.15 o 
  -1   9  11        9.68       24.22      3.68 o 
 -30   0  12      630.41      753.01     26.92 o 
 -28   0  12      245.56      253.07     14.34 o 
 -26   0  12        7.59       19.17      6.03 o 
 -24   0  12      425.05      430.00     17.16 o 
 -22   0  12     9472.13     9315.39    144.59 o 
 -20   0  12     9468.21     9193.37    128.02 o 
 -18   0  12    12686.31    13239.73    527.76 o 
 -16   0  12     2599.88     2627.50    119.64 o 
 -14   0  12    30675.47    29375.86    756.81 o 
 -12   0  12    15489.34    15787.70   1033.99 o 
 -10   0  12     2328.00     2193.06     96.48 o 
  -8   0  12     6390.74     6686.14    150.06 o 
  -6   0  12     5376.29     5989.38    139.88 o 
  -4   0  12    11508.73    12011.33    240.08 o 
  -2   0  12      702.80      985.37     43.33 o 
   0   0  12    14884.46    14855.17    290.86 o 
   2   0  12     4723.43     5205.03    129.04 o 
   4   0  12     1222.51     1139.94     35.12 o 
   6   0  12       27.96        5.66      7.04 o 
   8   0  12       15.21        7.09      4.83 o 
  10   0  12     3584.01     3309.71    107.80 o 
  12   0  12      467.55      463.23     29.45 o 
  14   0  12      418.15      383.49     23.70 o 
  16   0  12       92.69      151.07     11.47 o 
 -31   1  12      211.32      182.14      6.98 o 
 -29   1  12      155.39      150.59      7.17 o 
 -27   1  12       98.72      121.70      7.56 o 
 -25   1  12     1078.49     1123.61     25.55 o 
 -23   1  12       32.83       21.75      5.31 o 
 -21   1  12     7850.23     8030.81    238.35 o 
 -19   1  12      182.41      206.87     10.20 o 
 -17   1  12       14.80       -0.43     17.67 o 
 -15   1  12       73.73       77.78     17.44 o 
 -13   1  12     1311.69     1317.97     69.55 o 
 -11   1  12      392.52      295.72     18.30 o 
  -9   1  12       34.90       92.83     10.73 o 
  -7   1  12      554.15      557.03     25.33 o 
  -5   1  12     3722.44     3820.36     74.12 o 
  -3   1  12      963.20      762.69     26.25 o 
  -1   1  12      190.22      110.84     12.19 o 
   1   1  12     2398.94     2512.41     60.48 o 
   3   1  12     1444.34     1424.89     59.42 o 
   5   1  12        7.41       17.11      3.81 o 
   7   1  12     3226.51     2984.06     62.45 o 
   9   1  12      662.28      692.82     21.44 o 
  11   1  12      605.70      599.38     19.24 o 
  13   1  12       86.85       90.55      6.93 o 
  15   1  12        2.86       13.14      3.12 o 
 -30   2  12       83.41       75.29      4.31 o 
 -28   2  12     1738.81     1783.26     36.00 o 
 -26   2  12     1724.94     1738.26     38.02 o 
 -24   2  12     1983.32     2133.37     59.79 o 
 -22   2  12        5.38       17.66      5.00 o 
 -20   2  12      744.64      693.34     19.01 o 
 -18   2  12       13.78       23.19      3.56 o 
 -16   2  12        4.37       12.27      7.73 o 
 -14   2  12      621.60      579.13     51.09 o 
 -12   2  12     1126.86     1228.98     70.58 o 
 -10   2  12     2990.07     2815.46     69.36 o 
  -8   2  12     2465.32     2233.11     73.35 o 
  -6   2  12     8690.06     8414.26    185.18 o 
  -4   2  12     6629.78     6809.02    129.03 o 
  -2   2  12      386.71      413.84     29.77 o 
   0   2  12        1.05        7.31      8.76 o 
   2   2  12      784.03      681.96     41.08 o 
   4   2  12        5.44        7.67      3.47 o 
   6   2  12     1270.42     1325.15     39.52 o 
   8   2  12    11387.96    10868.03    195.75 o 
  10   2  12      551.01      524.54     18.20 o 
  12   2  12      949.32      966.60     24.65 o 
  14   2  12      569.81      557.15     15.37 o 
  16   2  12      336.03      378.55     18.96 o 
 -29   3  12      200.33      221.36      8.19 o 
 -27   3  12      496.82      514.87     13.72 o 
 -25   3  12       61.89       61.95      5.44 o 
 -23   3  12      607.47      563.93     14.93 o 
 -21   3  12     4122.71     3775.63     61.09 o 
 -19   3  12     1767.41     1787.21     34.73 o 
 -17   3  12     2284.92     2076.38     31.16 o 
 -15   3  12     2343.81     2388.61     35.28 o 
 -13   3  12      166.64      177.37     20.73 o 
 -11   3  12      267.12      265.45     27.44 o 
  -9   3  12     6020.40     6388.99    208.46 o 
  -7   3  12     2062.68     2101.01     72.80 o 
  -5   3  12       12.21        2.99      7.05 o 
  -3   3  12      201.04      171.63     23.22 o 
  -1   3  12        1.15       -8.53     14.98 o 
   1   3  12     2681.42     2812.60     53.72 o 
   3   3  12     5464.84     5230.41     74.94 o 
   5   3  12      381.47      333.09     24.68 o 
   7   3  12     1078.77     1032.88     38.29 o 
   9   3  12        1.59        5.87      3.29 o 
  11   3  12     2361.60     2167.55     54.88 o 
  13   3  12      105.22      101.35     10.93 o 
  15   3  12      816.45      889.12     23.00 o 
 -28   4  12      710.69      688.52     19.44 o 
 -26   4  12      180.05      182.32      9.15 o 
 -24   4  12       45.07       35.33      6.71 o 
 -22   4  12      449.04      365.68     13.67 o 
 -20   4  12        0.60        1.71      3.91 o 
 -18   4  12     2033.66     1847.78     36.23 o 
 -16   4  12     3717.81     3639.25     65.54 o 
 -14   4  12      504.61      574.83     12.84 o 
 -12   4  12      243.11      255.21      8.25 o 
 -10   4  12      751.23      804.44     18.36 o 
  -8   4  12     2102.98     2246.49     40.90 o 
  -6   4  12     5435.52     5635.12     79.62 o 
  -4   4  12     2136.67     2183.48     38.49 o 
  -2   4  12     1890.59     1990.60     33.41 o 
   0   4  12      590.41      603.13     22.23 o 
   2   4  12       48.08       30.05      7.00 o 
   4   4  12      263.16      276.78     14.39 o 
   6   4  12      397.80      434.68     17.79 o 
   8   4  12       28.83       26.03      5.95 o 
  10   4  12      789.80      739.51     26.09 o 
  12   4  12       13.27       16.68      5.04 o 
  14   4  12       34.35       28.26      4.21 o 
 -25   5  12       34.05       33.20      4.27 o 
 -23   5  12      224.94      214.16      9.43 o 
 -21   5  12       28.56       26.47      4.63 o 
 -19   5  12     1085.27      905.83     23.12 o 
 -17   5  12       45.60       57.09      4.83 o 
 -15   5  12     1275.79     1115.91     21.39 o 
 -13   5  12      668.76      628.32     15.30 o 
 -11   5  12       42.17       44.22      4.59 o 
  -9   5  12     1365.07     1309.93     22.05 o 
  -7   5  12      708.01      717.53     14.91 o 
  -5   5  12     1347.36     1376.88     26.13 o 
  -3   5  12      670.80      698.88     20.71 o 
  -1   5  12     1633.57     1563.37     39.50 o 
   1   5  12      981.87      914.92     38.30 o 
   3   5  12      994.70      971.87     37.80 o 
   5   5  12       97.94      114.12     11.30 o 
   7   5  12     3505.38     3432.30     95.07 o 
   9   5  12       77.15      109.32      9.23 o 
  11   5  12      305.11      290.49     12.81 o 
  13   5  12      311.31      339.88     16.51 o 
 -24   6  12       35.85       49.92      8.42 o 
 -22   6  12        0.46       -2.67      5.45 o 
 -20   6  12      474.10      532.10     15.18 o 
 -18   6  12      418.10      418.09     12.60 o 
 -16   6  12     2467.42     2479.33     39.20 o 
 -14   6  12       81.01       93.62     13.38 o 
 -12   6  12       28.42       20.51      4.17 o 
 -10   6  12     6306.25     6020.88     72.67 o 
  -8   6  12       39.35       36.56      5.67 o 
  -6   6  12     8100.12     7910.39     91.13 o 
  -4   6  12      122.80       83.93      6.88 o 
  -2   6  12      655.65      689.72     18.80 o 
   0   6  12     1956.12     1944.22     46.16 o 
   2   6  12        9.11        4.65      5.78 o 
   4   6  12      602.17      522.10     18.25 o 
   6   6  12      788.98      826.05     26.34 o 
   8   6  12       26.80       16.39      5.07 o 
  10   6  12        2.61        0.41      3.12 o 
 -21   7  12       54.58       63.89      6.61 o 
 -19   7  12        7.36       11.94      3.75 o 
 -17   7  12      161.63      159.20     12.41 o 
 -15   7  12     1096.48     1048.43     20.72 o 
 -13   7  12      283.80      275.88      9.19 o 
 -11   7  12     4060.39     4100.46     55.18 o 
  -9   7  12       92.19       96.94      6.54 o 
  -7   7  12       25.85       25.38      6.03 o 
  -5   7  12     3080.96     2942.70     50.46 o 
  -3   7  12      173.60      138.00      8.66 o 
  -1   7  12     1157.30     1128.43     48.10 o 
   1   7  12       50.29       47.03      6.22 o 
   3   7  12      303.90      283.84     12.20 o 
   5   7  12        2.43        0.84      3.30 o 
   7   7  12       65.82       57.30      5.72 o 
 -18   8  12       89.35       93.11      6.18 o 
 -16   8  12      244.79      217.60      8.64 o 
 -14   8  12      424.70      450.10     15.08 o 
 -12   8  12      122.59      109.34      7.02 o 
 -10   8  12     1302.02     1296.90     31.26 o 
  -8   8  12       34.35       24.95      5.02 o 
  -6   8  12       20.00       14.62      4.05 o 
  -4   8  12       23.12       26.72      4.19 o 
  -2   8  12     1740.22     1774.61     31.11 o 
   0   8  12     4884.65     4990.48     68.36 o 
   2   8  12      435.34      418.80     16.92 o 
   4   8  12       20.41       18.30      3.34 o 
  -9   9  12     1305.18     1344.78     44.66 o 
  -7   9  12       78.75       87.10      9.44 o 
  -5   9  12        4.03       10.48      5.08 o 
 -31   1  13       32.75       24.55      2.85 o 
 -29   1  13      660.81      670.17     15.66 o 
 -27   1  13      991.59     1014.30     26.77 o 
 -25   1  13      186.68      181.26      9.45 o 
 -23   1  13      881.17      880.19     22.89 o 
 -21   1  13     1517.34     1457.86     35.55 o 
 -19   1  13      385.29      370.83     13.57 o 
 -17   1  13     1321.93     1472.66     28.17 o 
 -15   1  13       64.87       56.95     10.96 o 
 -13   1  13     1462.01     1501.44     92.94 o 
 -11   1  13     8066.06     8652.73    270.17 o 
  -9   1  13     1203.13     1052.44     37.49 o 
  -7   1  13     3467.59     3693.47     80.96 o 
  -5   1  13     9899.76    10068.83    172.86 o 
  -3   1  13       13.79       35.08      7.40 o 
  -1   1  13     1685.33     1841.32     53.84 o 
   1   1  13     3949.91     3749.54     85.49 o 
   3   1  13      264.72      230.26     12.41 o 
   5   1  13      958.06      939.00     26.27 o 
   7   1  13       45.20       40.22      5.72 o 
   9   1  13      650.63      551.04     23.91 o 
  11   1  13       40.21       45.91      6.88 o 
  13   1  13        3.35       -0.20      4.08 o 
  15   1  13       76.54       67.16      8.42 o 
 -30   2  13       16.33       18.20      3.22 o 
 -28   2  13       57.99       77.00      6.46 o 
 -26   2  13      248.14      243.57     12.12 o 
 -24   2  13       17.14        8.31      4.31 o 
 -22   2  13      172.01      182.10     11.03 o 
 -20   2  13      749.78      792.07     27.28 o 
 -18   2  13     5116.31     5133.91    102.81 o 
 -16   2  13     1285.95     1324.33     26.34 o 
 -14   2  13      661.88      577.52     64.66 o 
 -12   2  13        6.34       22.61      8.19 o 
 -10   2  13      162.40      181.85     41.59 o 
  -8   2  13     4098.76     4280.73    115.51 o 
  -6   2  13     1197.99     1196.03     52.65 o 
  -4   2  13      808.79      684.01     39.35 o 
  -2   2  13     2275.36     2160.85    118.26 o 
   0   2  13      125.26      128.96     23.83 o 
   2   2  13     1641.35     1624.91     38.45 o 
   4   2  13    10178.43    10122.53    258.54 o 
   6   2  13      369.69      312.78     13.75 o 
   8   2  13      155.06      147.44      8.19 o 
  10   2  13      853.11      863.49     23.31 o 
  12   2  13      156.29      170.09      8.68 o 
  14   2  13       21.69       22.97      3.69 o 
 -29   3  13      183.92      201.87     10.29 o 
 -27   3  13       76.90       94.50      6.76 o 
 -25   3  13       94.64       90.55      6.34 o 
 -23   3  13      130.92      147.81      7.55 o 
 -21   3  13      270.34      258.01     11.48 o 
 -19   3  13      997.90      913.55     22.88 o 
 -17   3  13     1272.61     1342.40     20.63 o 
 -15   3  13       21.47       42.78      4.52 o 
 -13   3  13     3526.92     3558.68     49.62 o 
 -11   3  13     3930.07     4098.82     96.66 o 
  -9   3  13       26.82       37.91     11.41 o 
  -7   3  13     2678.69     2677.32     86.81 o 
  -5   3  13      344.13      365.20     29.52 o 
  -3   3  13        6.06       21.63     12.13 o 
  -1   3  13      112.21      128.29      9.22 o 
   1   3  13     1548.35     1495.28     30.73 o 
   3   3  13      460.69      424.73     20.68 o 
   5   3  13       41.93       25.38      6.57 o 
   7   3  13      899.49      971.87     32.61 o 
   9   3  13      955.38     1060.75     23.19 o 
  11   3  13     1318.45     1350.85     37.01 o 
  13   3  13       92.25      121.71      8.08 o 
 -28   4  13      270.05      295.62     11.82 o 
 -26   4  13      645.26      748.15     19.67 o 
 -24   4  13     2235.66     2260.44     39.04 o 
 -22   4  13      415.24      390.64     14.09 o 
 -20   4  13      415.71      375.46     14.25 o 
 -18   4  13      700.71      648.82     17.08 o 
 -16   4  13        0.26       -1.54      3.49 o 
 -14   4  13     3335.58     3289.15     42.47 o 
 -12   4  13     5287.26     5356.88     54.91 o 
 -10   4  13     4791.72     4667.82     51.12 o 
  -8   4  13     1904.46     1810.68     29.25 o 
  -6   4  13      158.18      187.30      8.22 o 
  -4   4  13     4333.08     4098.18     60.24 o 
  -2   4  13      129.04      111.93      7.90 o 
   0   4  13      922.18      858.97     32.94 o 
   2   4  13     3804.13     3670.32    185.07 o 
   4   4  13      240.24      230.74     12.94 o 
   6   4  13       30.61       36.22      7.61 o 
   8   4  13      567.04      586.10     16.37 o 
  10   4  13     2621.04     2722.20     59.83 o 
  12   4  13     1009.81     1215.06     29.92 o 
 -25   5  13      329.57      311.86     11.24 o 
 -23   5  13     1114.33     1103.74     23.30 o 
 -21   5  13      158.80      141.53      8.32 o 
 -19   5  13     1340.46     1306.28     28.57 o 
 -17   5  13      244.12      265.94      9.55 o 
 -15   5  13      687.01      582.19     14.64 o 
 -13   5  13       32.70       34.24      4.34 o 
 -11   5  13      409.52      386.09     13.06 o 
  -9   5  13     1690.40     1630.04     27.70 o 
  -7   5  13       14.66       19.76      3.38 o 
  -5   5  13      347.12      388.69     15.27 o 
  -3   5  13     9788.52     8946.18    268.16 o 
  -1   5  13      963.35      810.91     26.23 o 
   1   5  13      364.22      314.38     19.33 o 
   3   5  13      844.57      870.50     32.49 o 
   5   5  13      165.93      151.29      9.56 o 
   7   5  13     1587.38     1794.03     42.36 o 
   9   5  13      536.46      600.71     19.77 o 
  11   5  13      105.74       85.40      6.16 o 
 -24   6  13        3.97        5.15      2.87 o 
 -22   6  13       35.01       22.51      4.40 o 
 -20   6  13       60.49       70.99      8.63 o 
 -18   6  13     5219.99     5287.15    103.69 o 
 -16   6  13     3232.05     3027.95     45.07 o 
 -14   6  13        7.91       10.53      3.70 o 
 -12   6  13     4412.87     4404.10     55.86 o 
 -10   6  13      211.22      215.66      8.94 o 
  -8   6  13      220.83      211.45      9.86 o 
  -6   6  13      214.04      195.86      9.78 o 
  -4   6  13     2564.22     2416.83     40.59 o 
  -2   6  13      751.96      714.20     21.18 o 
   0   6  13      463.07      384.16     17.36 o 
   2   6  13     2149.88     1945.35     77.53 o 
   4   6  13     2441.29     2409.19     76.30 o 
   6   6  13      342.37      346.50     12.91 o 
   8   6  13       32.89       38.19      8.31 o 
  10   6  13       95.51       88.21      7.43 o 
 -21   7  13      237.94      275.38     12.17 o 
 -19   7  13       83.15       91.56      6.33 o 
 -17   7  13      123.16      115.84      9.03 o 
 -15   7  13     1484.48     1507.74     23.25 o 
 -13   7  13       76.83       73.09      5.00 o 
 -11   7  13      535.42      527.53     13.03 o 
  -9   7  13       79.11       85.72      6.92 o 
  -7   7  13     3377.91     3343.68     64.19 o 
  -5   7  13      234.36      239.11     10.95 o 
  -3   7  13      620.89      650.79     20.87 o 
  -1   7  13      151.97      149.36     11.96 o 
   1   7  13      315.80      267.18     11.91 o 
   3   7  13      928.31      891.90     26.78 o 
   5   7  13     1419.11     1450.86     27.35 o 
   7   7  13      165.07      177.44      7.68 o 
 -16   8  13      501.52      553.58     16.72 o 
 -14   8  13       36.88       58.19      5.30 o 
 -12   8  13      134.27      110.23      8.84 o 
 -10   8  13      759.57      775.59     20.64 o 
  -8   8  13      114.68       95.48      6.16 o 
  -6   8  13     1670.63     1721.53     29.87 o 
  -4   8  13       11.93       11.81      3.21 o 
  -2   8  13     3127.48     3156.13     52.54 o 
   0   8  13      582.14      592.16     12.99 o 
   2   8  13       46.24       53.62      5.03 o 
 -30   0  14      491.62      556.74     18.23 o 
 -28   0  14     3616.05     3675.53     77.61 o 
 -26   0  14      246.01      275.48     16.06 o 
 -24   0  14       39.08       41.92      7.76 o 
 -22   0  14    25287.70    24334.27    749.12 o 
 -20   0  14     1083.21     1177.08     36.54 o 
 -18   0  14      243.73      278.02     17.77 o 
 -16   0  14       67.38       33.71     18.64 o 
 -14   0  14       10.74       24.02     12.06 o 
 -12   0  14      420.80      347.58     37.66 o 
 -10   0  14       33.52       22.67     11.34 o 
  -8   0  14      167.46      104.15     14.96 o 
  -6   0  14     1304.39     1498.40     58.39 o 
  -4   0  14      179.17      185.60     19.37 o 
  -2   0  14    12758.42    13066.43    379.08 o 
   0   0  14    13334.23    13279.52    203.35 o 
   2   0  14       27.74       21.19     13.30 o 
   4   0  14     5012.32     4555.54    137.62 o 
   6   0  14        4.75       18.10      5.79 o 
   8   0  14       62.96       90.91     14.15 o 
  10   0  14     2782.17     2947.42     94.84 o 
  12   0  14     1509.82     1572.32     55.83 o 
  14   0  14       47.70       64.08      7.66 o 
 -31   1  14      528.01      517.77     15.20 o 
 -29   1  14      729.02      753.72     16.50 o 
 -27   1  14      352.82      407.14     13.08 o 
 -25   1  14       75.62       53.09      6.59 o 
 -23   1  14     1855.70     1781.33     41.13 o 
 -21   1  14       17.43       14.60      4.64 o 
 -19   1  14      442.85      499.86     16.03 o 
 -17   1  14     1613.38     1685.35     32.39 o 
 -15   1  14     1838.89     1718.89     66.00 o 
 -13   1  14     5711.58     6048.04    238.96 o 
 -11   1  14     4662.57     4411.52    200.92 o 
  -9   1  14     4649.05     4598.49    124.49 o 
  -7   1  14      825.57      955.22     46.80 o 
  -5   1  14      754.33      978.29     32.08 o 
  -3   1  14      332.25      274.90     20.22 o 
  -1   1  14      412.88      443.65     15.66 o 
   1   1  14     5226.44     5313.19     74.38 o 
   3   1  14      433.91      439.74     19.06 o 
   5   1  14      360.21      370.29     15.71 o 
   7   1  14       34.44       54.63      6.40 o 
   9   1  14      656.19      642.66     24.89 o 
  11   1  14     1749.35     1878.99     46.21 o 
  13   1  14      548.22      564.42     18.30 o 
 -30   2  14      331.24      349.86     10.61 o 
 -28   2  14      228.55      270.01     11.25 o 
 -26   2  14      153.84      146.56      9.43 o 
 -24   2  14        5.59        3.55      4.02 o 
 -22   2  14       18.40       23.87      4.77 o 
 -20   2  14     1022.68     1063.81     22.24 o 
 -18   2  14      714.52      820.06     19.08 o 
 -16   2  14      880.45      777.49     17.51 o 
 -14   2  14     4879.73     5059.03    140.97 o 
 -12   2  14       58.15      122.67     17.15 o 
 -10   2  14      729.70      797.25     43.76 o 
  -8   2  14     6581.04     6304.13    229.50 o 
  -6   2  14     4550.78     4570.90    123.52 o 
  -4   2  14      579.39      479.02     33.75 o 
  -2   2  14      596.19      707.79     22.10 o 
   0   2  14       42.32       66.30      8.86 o 
   2   2  14     2294.26     2033.30     47.35 o 
   4   2  14     1960.53     1861.44     54.18 o 
   6   2  14     2254.96     2175.41     39.40 o 
   8   2  14      184.53      181.53     10.02 o 
  10   2  14      354.46      389.69     13.77 o 
  12   2  14       15.75       25.05      3.55 o 
  14   2  14      658.60      708.10     26.49 o 
 -29   3  14        0.99        1.51      4.74 o 
 -27   3  14      729.59      770.27     28.09 o 
 -25   3  14      307.46      243.56      8.85 o 
 -23   3  14      183.57      173.87      9.25 o 
 -21   3  14     1401.35     1224.54     24.53 o 
 -19   3  14     5242.86     4983.01     66.83 o 
 -17   3  14     1613.77     1483.56     28.07 o 
 -15   3  14     2579.43     2653.59     39.10 o 
 -13   3  14      540.20      500.69     14.50 o 
 -11   3  14     1150.11     1251.44     24.18 o 
  -9   3  14      149.33      114.78      7.76 o 
  -7   3  14       87.54       76.57      6.56 o 
  -5   3  14    11403.04    11492.17    205.55 o 
  -3   3  14      486.52      447.23     15.38 o 
  -1   3  14      122.89      125.44      9.42 o 
   1   3  14     3033.86     3081.11     84.20 o 
   3   3  14      710.27      673.34     26.70 o 
   5   3  14      321.74      376.44     19.10 o 
   7   3  14       39.14       44.02      4.96 o 
   9   3  14        7.71       10.20      3.35 o 
  11   3  14       44.54       36.79      4.04 o 
  13   3  14      279.06      335.52     16.74 o 
 -28   4  14        3.34       -0.47      3.19 o 
 -26   4  14     1637.72     1608.71     32.44 o 
 -24   4  14      312.71      277.94     12.63 o 
 -22   4  14      211.43      245.83     11.00 o 
 -20   4  14      390.58      358.38     13.73 o 
 -18   4  14      141.97      134.64      7.96 o 
 -16   4  14      601.59      517.90     15.35 o 
 -14   4  14      508.90      485.36     14.83 o 
 -12   4  14      485.72      470.03     11.65 o 
 -10   4  14     1561.27     1665.23     26.62 o 
  -8   4  14      130.21       97.42      6.48 o 
  -6   4  14      511.70      509.47     15.50 o 
  -4   4  14        0.54        4.44      4.28 o 
  -2   4  14      308.21      324.40     15.74 o 
   0   4  14     1872.08     1710.63    116.20 o 
   2   4  14     2967.87     2540.67    131.59 o 
   4   4  14      405.55      452.89     17.50 o 
   6   4  14      267.99      206.84     11.20 o 
   8   4  14      291.16      285.14      9.80 o 
  10   4  14      104.43       96.37      8.15 o 
  12   4  14       90.67      123.96      8.75 o 
 -25   5  14        7.26        4.82      3.22 o 
 -23   5  14        0.19        4.37      3.54 o 
 -21   5  14       22.09       27.90      4.88 o 
 -19   5  14     1640.74     1683.14     29.80 o 
 -17   5  14        9.41        9.23      3.65 o 
 -15   5  14     1517.65     1484.67     25.68 o 
 -13   5  14       84.49       70.52      5.99 o 
 -11   5  14     1661.81     1575.00     27.25 o 
  -9   5  14      108.70       90.02      6.33 o 
  -7   5  14     1044.46      935.34     19.85 o 
  -5   5  14     3273.54     3210.89     55.28 o 
  -3   5  14       51.75       50.93      7.40 o 
  -1   5  14      322.96      237.55     17.00 o 
   1   5  14      236.00      177.78     14.14 o 
   3   5  14      307.59      316.69     17.90 o 
   5   5  14        1.92       14.00      9.13 o 
   7   5  14      362.62      424.93     13.87 o 
   9   5  14      471.13      534.29     28.83 o 
 -24   6  14        1.64        7.46      2.94 o 
 -22   6  14       42.65       36.47      5.95 o 
 -20   6  14       19.55       31.34      4.47 o 
 -18   6  14      170.35      146.35      7.28 o 
 -16   6  14       97.90      123.20      7.30 o 
 -14   6  14      152.33      150.26      6.76 o 
 -12   6  14      109.68      138.93      7.15 o 
 -10   6  14       89.58       81.33      6.27 o 
  -8   6  14      593.19      563.43     17.94 o 
  -6   6  14      104.62      109.08      7.34 o 
  -4   6  14      617.10      614.25     19.16 o 
  -2   6  14      933.79      946.28     36.34 o 
   0   6  14      684.59      594.35     20.80 o 
   2   6  14     1285.59     1227.57     40.37 o 
   4   6  14      679.02      659.89     19.60 o 
   6   6  14     1111.78     1142.26     53.38 o 
   8   6  14      756.88      735.81     19.36 o 
 -21   7  14        0.64        2.47      4.31 o 
 -19   7  14      753.68      804.79     18.81 o 
 -17   7  14      549.95      569.49     12.64 o 
 -15   7  14      285.44      273.88      8.21 o 
 -13   7  14      471.90      413.43     10.76 o 
 -11   7  14      273.31      275.47     10.15 o 
  -9   7  14      502.83      514.39     15.53 o 
  -7   7  14      938.61      910.62     21.78 o 
  -5   7  14      621.00      610.72     23.10 o 
  -3   7  14      322.03      288.51     12.45 o 
  -1   7  14      517.60      441.20     18.83 o 
   1   7  14      169.91      167.08      8.57 o 
   3   7  14      131.10       80.87      5.35 o 
   5   7  14      115.39      104.79      6.40 o 
 -16   8  14      209.52      166.42     10.57 o 
 -14   8  14      661.92      655.82     27.19 o 
 -12   8  14       20.08       28.02      3.63 o 
 -10   8  14       14.84       10.66      4.09 o 
  -8   8  14      496.81      492.41     11.97 o 
  -6   8  14      161.56      161.38      6.69 o 
  -4   8  14      389.83      353.26     12.90 o 
  -2   8  14      643.91      749.65     19.83 o 
   0   8  14     2710.27     2651.38     67.46 o 
 -31   1  15      168.96      169.57      7.83 o 
 -29   1  15       41.89       62.49      5.63 o 
 -27   1  15     2358.47     2434.47     47.80 o 
 -25   1  15       43.25       41.90      5.24 o 
 -23   1  15        6.52       11.55      4.64 o 
 -21   1  15      486.30      419.61     16.90 o 
 -19   1  15     1925.77     1952.66     42.10 o 
 -17   1  15        7.99       16.76      4.54 o 
 -15   1  15     1475.74     1696.13     30.50 o 
 -13   1  15     3688.60     3887.81    182.17 o 
 -11   1  15     4220.06     4601.89    253.44 o 
  -9   1  15     2905.22     2941.11     94.43 o 
  -7   1  15     1064.37     1073.22     67.99 o 
  -5   1  15      589.68      520.96     28.31 o 
  -3   1  15     2189.13     2287.12     42.10 o 
  -1   1  15     3779.91     3582.45     54.87 o 
   1   1  15      302.99      268.26     15.95 o 
   3   1  15     4281.04     3939.68     70.72 o 
   5   1  15       17.88       15.05      4.43 o 
   7   1  15      757.43      789.24     28.28 o 
   9   1  15      503.20      560.56     21.78 o 
  11   1  15       49.47       52.48      6.36 o 
  13   1  15      129.87       95.32      6.38 o 
 -30   2  15      276.51      295.74     11.97 o 
 -28   2  15       59.98       66.93      5.88 o 
 -26   2  15       94.70      111.39     10.30 o 
 -24   2  15       97.46      104.24     10.99 o 
 -22   2  15      369.91      358.45     20.72 o 
 -20   2  15      211.30      227.74     10.39 o 
 -18   2  15        9.72       29.72      4.04 o 
 -16   2  15     1721.45     1715.69     32.69 o 
 -14   2  15     1056.23     1133.76     31.56 o 
 -12   2  15     1482.30     1680.30     32.19 o 
 -10   2  15        0.06       -3.11      6.49 o 
  -8   2  15       77.39       88.55     15.14 o 
  -6   2  15     1307.51     1206.19     26.90 o 
  -4   2  15     5079.33     5107.38     64.51 o 
  -2   2  15     2975.83     3026.14     43.56 o 
   0   2  15     1931.34     1787.56     33.47 o 
   2   2  15     1537.60     1452.83     29.36 o 
   4   2  15      723.47      693.88     20.90 o 
   6   2  15      272.53      204.82      9.17 o 
   8   2  15      178.59      200.82      9.88 o 
  10   2  15      235.00      210.68      7.77 o 
  12   2  15      183.47      177.54     13.18 o 
 -29   3  15       27.84       41.32      5.15 o 
 -27   3  15        8.14        9.16      4.81 o 
 -25   3  15       87.16       71.40      8.81 o 
 -23   3  15      233.03      216.84     12.44 o 
 -21   3  15     1387.37     1335.70     29.13 o 
 -19   3  15     1140.50     1123.01     23.71 o 
 -17   3  15       99.07       89.26      7.25 o 
 -15   3  15      957.36      895.48     21.74 o 
 -13   3  15     3316.67     3322.11     50.92 o 
 -11   3  15     2760.56     2754.44     43.28 o 
  -9   3  15       22.54       23.74      3.92 o 
  -7   3  15     1466.27     1429.63     24.02 o 
  -5   3  15       12.78       14.10      4.42 o 
  -3   3  15       86.60       84.87      8.63 o 
  -1   3  15     2674.09     2465.69     60.56 o 
   1   3  15     1529.44     1645.72     39.49 o 
   3   3  15     1649.34     1758.94     48.95 o 
   5   3  15      329.85      286.02     15.60 o 
   7   3  15     1624.31     1605.94     29.52 o 
   9   3  15      179.56      172.62      7.11 o 
  11   3  15       46.06       50.48      4.68 o 
 -28   4  15      116.69       99.54      6.66 o 
 -26   4  15      867.65      829.42     20.26 o 
 -24   4  15      703.95      718.34     20.86 o 
 -22   4  15        8.56       18.05      5.77 o 
 -20   4  15      469.03      459.82     13.90 o 
 -18   4  15     1050.26      985.54     22.00 o 
 -16   4  15      278.69      293.76     11.56 o 
 -14   4  15        4.15       -0.45      3.44 o 
 -12   4  15     6905.84     6430.50    104.08 o 
 -10   4  15     1534.54     1534.82     26.39 o 
  -8   4  15    12874.36    12212.86    198.06 o 
  -6   4  15        8.47        2.93      4.33 o 
  -4   4  15      110.06      109.26      9.80 o 
  -2   4  15       84.51       71.74      9.57 o 
   0   4  15     1731.61     1626.77     72.61 o 
   2   4  15      224.92      261.84     16.89 o 
   4   4  15      757.98      771.54     22.57 o 
   6   4  15      865.82      931.34     17.89 o 
   8   4  15      609.01      658.10     16.83 o 
  10   4  15      852.73      998.99     23.53 o 
 -25   5  15      111.02      118.01     11.83 o 
 -23   5  15      193.24      217.86     10.38 o 
 -21   5  15     1527.71     1575.89     30.57 o 
 -19   5  15     1876.60     1698.72     29.78 o 
 -17   5  15       90.07       51.97      5.29 o 
 -15   5  15      306.02      309.09     11.57 o 
 -13   5  15        2.93        8.33      4.02 o 
 -11   5  15       47.53       56.99      4.73 o 
  -9   5  15     1343.19     1187.99     25.24 o 
  -7   5  15     4845.63     4601.71    122.85 o 
  -5   5  15     4756.31     4378.30     80.58 o 
  -3   5  15       19.56       25.57      5.83 o 
  -1   5  15     1074.75      950.59     44.14 o 
   1   5  15     3675.10     3620.48    183.78 o 
   3   5  15     1519.67     1464.72     32.36 o 
   5   5  15        7.27        4.76      4.30 o 
   7   5  15       48.22       47.34      5.27 o 
   9   5  15      129.02      135.67      6.65 o 
 -24   6  15      502.15      528.10     22.78 o 
 -22   6  15      616.88      600.24     15.99 o 
 -20   6  15      373.63      382.23     12.04 o 
 -18   6  15     1422.34     1383.66     27.93 o 
 -16   6  15      380.84      398.71     11.11 o 
 -14   6  15     1431.86     1352.84     21.52 o 
 -12   6  15      379.13      410.93     12.96 o 
 -10   6  15      681.62      654.24     19.20 o 
  -8   6  15       54.57       62.50      6.39 o 
  -6   6  15       78.00       84.49      7.27 o 
  -4   6  15     2652.29     2569.45     45.24 o 
  -2   6  15      525.21      494.73     18.47 o 
   0   6  15      550.82      495.23     17.61 o 
   2   6  15      608.43      519.40     14.37 o 
   4   6  15        3.71       -0.10      3.75 o 
   6   6  15      102.94       82.00      6.15 o 
 -21   7  15      363.52      382.37     18.50 o 
 -19   7  15      438.68      449.21     23.18 o 
 -17   7  15      470.28      510.37     11.33 o 
 -15   7  15      484.49      518.00     11.06 o 
 -13   7  15     1863.48     1952.97     34.03 o 
 -11   7  15      497.53      463.14     14.23 o 
  -9   7  15       79.72       76.74      5.81 o 
  -7   7  15      120.28      125.40      8.29 o 
  -5   7  15     3156.23     3213.81     56.78 o 
  -3   7  15      596.28      612.05     21.86 o 
  -1   7  15       35.89       29.24      4.37 o 
   1   7  15       21.12       14.85      3.05 o 
   3   7  15       47.38       55.46      4.99 o 
 -12   8  15       36.47       45.70      7.11 o 
 -10   8  15      188.49      184.03     11.33 o 
  -8   8  15       82.22       86.86      6.27 o 
  -6   8  15      332.86      301.22      8.16 o 
  -4   8  15      915.23     1052.85     21.19 o 
  -2   8  15       64.17       73.07      5.18 o 
 -30   0  16     1900.83     1765.92     36.95 o 
 -28   0  16     2459.08     2425.43     85.36 o 
 -26   0  16       78.72       94.09      9.20 o 
 -24   0  16     5107.03     5234.61    251.67 o 
 -22   0  16     9188.38     9469.09    468.80 o 
 -20   0  16       29.56       45.86      7.51 o 
 -18   0  16    16325.81    16359.43    414.38 o 
 -16   0  16     2770.93     3024.49     61.16 o 
 -14   0  16     5374.57     5699.46    154.13 o 
 -12   0  16     1203.68     1430.19     48.02 o 
 -10   0  16     3235.04     3296.42    110.68 o 
  -8   0  16     4591.29     4930.09     96.22 o 
  -6   0  16      659.47      464.63     21.73 o 
  -4   0  16     4376.10     4840.49     94.78 o 
  -2   0  16      734.78      615.89     20.75 o 
   0   0  16      303.93      241.57     21.89 o 
   2   0  16     5945.29     5324.18    156.20 o 
   4   0  16      283.09      202.01     13.85 o 
   6   0  16        0.56       -5.36      7.39 o 
   8   0  16       94.71       89.69     12.45 o 
  10   0  16     1278.64     1476.89     51.33 o 
  12   0  16       77.00       68.00      7.10 o 
 -31   1  16      416.55      465.81     19.46 o 
 -29   1  16      160.08      150.34      6.37 o 
 -27   1  16      553.82      464.86     16.03 o 
 -25   1  16       52.73       40.82      5.87 o 
 -23   1  16     2955.23     2837.55     55.19 o 
 -21   1  16      351.47      302.75     14.14 o 
 -19   1  16       17.48       23.42      5.21 o 
 -17   1  16     2581.51     2582.26     41.64 o 
 -15   1  16     5150.80     5681.54     90.78 o 
 -13   1  16      211.71      182.31      9.90 o 
 -11   1  16       72.68      103.70      8.94 o 
  -9   1  16     3415.97     3269.99     59.23 o 
  -7   1  16      407.60      457.40     17.33 o 
  -5   1  16     1915.62     1908.59     40.93 o 
  -3   1  16      222.25      266.58     11.47 o 
  -1   1  16     2237.55     2266.57     40.40 o 
   1   1  16      801.17      690.47     33.12 o 
   3   1  16     1407.54     1302.07     32.15 o 
   5   1  16       99.43       94.82      7.97 o 
   7   1  16       26.18       26.02      6.60 o 
   9   1  16      362.14      439.82     24.14 o 
  11   1  16       54.61       83.96      6.30 o 
 -30   2  16      905.85      935.51     23.86 o 
 -28   2  16      275.34      291.12     11.16 o 
 -26   2  16       73.99       95.54      7.46 o 
 -24   2  16       21.16       26.45      4.43 o 
 -22   2  16        5.09        9.43      3.22 o 
 -20   2  16      307.62      301.66     13.32 o 
 -18   2  16      157.71      163.38      9.18 o 
 -16   2  16      723.74      647.60     18.52 o 
 -14   2  16     2677.45     2807.28     44.61 o 
 -12   2  16     6837.97     7102.84     82.77 o 
 -10   2  16       19.93       11.69      6.19 o 
  -8   2  16      181.85      180.42     11.30 o 
  -6   2  16       38.07       51.19      7.56 o 
  -4   2  16     1608.15     1634.14     28.45 o 
  -2   2  16       46.88       46.24      4.54 o 
   0   2  16     5294.66     5033.18     86.63 o 
   2   2  16      173.91      153.46      8.45 o 
   4   2  16      603.26      528.23     14.58 o 
   6   2  16     3326.66     3326.32     74.13 o 
   8   2  16     1003.66     1027.51     24.33 o 
  10   2  16      464.69      556.95     17.04 o 
 -29   3  16       90.28       91.81      6.77 o 
 -27   3  16        8.71       14.96      5.10 o 
 -25   3  16     3000.59     2940.67     67.19 o 
 -23   3  16      111.17       86.16      7.66 o 
 -21   3  16      106.47      110.89      8.97 o 
 -19   3  16     1845.19     1762.11     39.20 o 
 -17   3  16     1798.24     1605.57     33.19 o 
 -15   3  16     1190.57     1073.74     25.65 o 
 -13   3  16      728.93      770.30     20.62 o 
 -11   3  16      674.01      690.06     18.19 o 
  -9   3  16     3118.37     3183.93     46.01 o 
  -7   3  16      170.62      149.64      8.31 o 
  -5   3  16      819.42      846.15     18.81 o 
  -3   3  16     5657.87     5440.58    111.02 o 
  -1   3  16      224.31      273.06     16.17 o 
   1   3  16      328.09      319.49     13.48 o 
   3   3  16     2595.58     2416.26     58.45 o 
   5   3  16      847.02      862.14     19.56 o 
   7   3  16      320.85      317.37     10.06 o 
   9   3  16       90.70      104.72      4.62 o 
 -28   4  16       86.27       75.83      4.45 o 
 -26   4  16       10.89       11.58      3.41 o 
 -24   4  16      132.28      117.59      8.14 o 
 -22   4  16      189.38      162.30     10.07 o 
 -20   4  16      357.55      275.37     10.70 o 
 -18   4  16       81.97       70.03      6.19 o 
 -16   4  16      656.99      705.35     16.62 o 
 -14   4  16     2567.14     2429.18     40.70 o 
 -12   4  16      607.60      577.76     20.66 o 
 -10   4  16       25.56       37.51      5.18 o 
  -8   4  16     2774.02     2684.56     56.25 o 
  -6   4  16       76.34       76.54      8.70 o 
  -4   4  16     4927.77     4709.60    105.21 o 
  -2   4  16     1568.25     1471.74     44.98 o 
   0   4  16       15.51        7.00      5.42 o 
   2   4  16     2266.83     2100.35     54.10 o 
   4   4  16       45.73       48.70      5.54 o 
   6   4  16      117.29      110.82      5.64 o 
   8   4  16       69.00       75.75      4.48 o 
 -25   5  16      279.10      265.92     11.77 o 
 -23   5  16       94.55      102.40      7.12 o 
 -21   5  16        5.23       17.33      3.61 o 
 -19   5  16      198.29      166.10      8.12 o 
 -17   5  16      123.62      144.02      8.96 o 
 -15   5  16      253.48      224.83     11.35 o 
 -13   5  16      194.57      190.65      9.06 o 
 -11   5  16     1104.59     1104.99     29.11 o 
  -9   5  16      794.67      660.48     23.52 o 
  -7   5  16     2871.36     2703.60     57.26 o 
  -5   5  16      416.73      379.47     16.92 o 
  -3   5  16      896.02      875.13     36.56 o 
  -1   5  16      886.38      835.11     32.83 o 
   1   5  16      810.95      804.99     28.30 o 
   3   5  16      498.72      486.47     19.45 o 
   5   5  16       23.51       21.37      3.60 o 
   7   5  16        4.11        4.55      2.80 o 
 -24   6  16       10.57       11.88      4.01 o 
 -22   6  16       38.50       31.43      3.97 o 
 -20   6  16       13.81       24.19      3.74 o 
 -18   6  16      676.15      656.83     15.14 o 
 -16   6  16     2666.95     2531.74     45.33 o 
 -14   6  16      698.71      734.19     15.36 o 
 -12   6  16       15.34       20.72      4.92 o 
 -10   6  16     3978.59     3673.55    128.39 o 
  -8   6  16      190.48      159.27     10.26 o 
  -6   6  16       29.73       30.91      4.76 o 
  -4   6  16      861.10      846.32     20.84 o 
  -2   6  16      162.49      175.44     10.31 o 
   0   6  16       34.17       36.32      5.09 o 
   2   6  16       22.00       29.23      3.45 o 
   4   6  16      566.25      689.08     26.13 o 
 -17   7  16     1326.93     1325.77     64.17 o 
 -15   7  16      316.75      307.51      9.32 o 
 -13   7  16      357.15      389.12     13.60 o 
 -11   7  16      680.32      653.90     19.05 o 
  -9   7  16       65.55       67.37      7.85 o 
  -7   7  16       48.63       43.13      4.96 o 
  -5   7  16      164.89      147.87      7.77 o 
  -3   7  16      530.41      539.32     18.51 o 
  -1   7  16       39.74       32.64      3.74 o 
   1   7  16        0.29        4.84      5.48 o 
 -10   8  16      166.78      177.40      8.59 o 
  -8   8  16     1607.74     1605.70     35.73 o 
  -6   8  16      671.44      692.64     18.51 o 
 -29   1  17       65.66       62.46      3.99 o 
 -27   1  17      370.94      420.40     17.87 o 
 -25   1  17      106.56       82.34      6.40 o 
 -23   1  17        0.14        3.53      4.32 o 
 -21   1  17      102.27       78.39      6.41 o 
 -19   1  17     1120.03     1245.43     27.00 o 
 -17   1  17      756.81      683.56     21.74 o 
 -15   1  17     4026.37     4343.08     61.70 o 
 -13   1  17     1839.68     1950.18     37.45 o 
 -11   1  17      410.55      353.21     12.12 o 
  -9   1  17      146.56      149.22      8.63 o 
  -7   1  17     6872.47     6655.34    102.47 o 
  -5   1  17      783.41      727.73     20.91 o 
  -3   1  17     1506.76     1408.96     33.81 o 
  -1   1  17       55.03       51.73      6.70 o 
   1   1  17      305.28      256.11     12.74 o 
   3   1  17      456.35      431.72     16.40 o 
   5   1  17       87.71      101.81      7.71 o 
   7   1  17      513.77      492.60     19.16 o 
   9   1  17       22.87       22.59      3.60 o 
 -30   2  17       85.51       86.49      4.81 o 
 -28   2  17       76.64      103.31      8.34 o 
 -26   2  17     1308.18     1358.16     33.46 o 
 -24   2  17      595.34      572.92     25.55 o 
 -22   2  17      139.34      165.44      8.72 o 
 -20   2  17        0.30       -3.49      3.81 o 
 -18   2  17       24.75       18.46      4.60 o 
 -16   2  17      814.48      769.34     20.44 o 
 -14   2  17     3247.48     3294.01     48.01 o 
 -12   2  17      130.80      113.27      7.61 o 
 -10   2  17        1.47        9.23      3.05 o 
  -8   2  17      397.64      440.59     14.04 o 
  -6   2  17     1877.41     1826.52     33.86 o 
  -4   2  17     8249.51     8273.71    111.36 o 
  -2   2  17      686.38      677.65     17.86 o 
   0   2  17     1363.58     1211.84     25.66 o 
   2   2  17      138.61      120.91      7.32 o 
   4   2  17      880.77      843.98     27.45 o 
   6   2  17      221.36      197.81     11.84 o 
   8   2  17      472.92      487.40     13.81 o 
  10   2  17       14.22       14.46      3.83 o 
 -29   3  17      527.90      589.31     13.34 o 
 -27   3  17        5.87        7.69      4.39 o 
 -25   3  17     1130.88     1145.10     34.05 o 
 -23   3  17        2.06        5.70      3.80 o 
 -21   3  17      287.76      298.87     12.12 o 
 -19   3  17     3094.44     3010.45     51.17 o 
 -17   3  17       36.08       42.37      5.33 o 
 -15   3  17      330.39      295.96     12.46 o 
 -13   3  17       53.44       83.78      6.94 o 
 -11   3  17     3032.86     3241.38     52.44 o 
  -9   3  17      879.86      895.81     19.73 o 
  -7   3  17     1476.80     1437.11     29.48 o 
  -5   3  17      491.70      482.78     15.32 o 
  -3   3  17     1637.71     1771.09     55.14 o 
  -1   3  17      926.55      851.16     23.71 o 
   1   3  17      274.96      266.20     10.61 o 
   3   3  17       92.13       90.95      6.01 o 
   5   3  17       29.65       31.83      3.87 o 
   7   3  17        8.40       12.35      2.44 o 
 -28   4  17      205.47      184.63     12.11 o 
 -26   4  17       27.12       38.08      4.45 o 
 -24   4  17      942.63      991.29     21.25 o 
 -22   4  17      368.84      380.30     14.97 o 
 -20   4  17     2625.39     2474.26     38.11 o 
 -18   4  17     1332.31     1316.15     29.33 o 
 -16   4  17      662.49      686.86     18.11 o 
 -14   4  17      452.21      419.27     15.10 o 
 -12   4  17      743.60      612.17     22.66 o 
 -10   4  17     5964.93     5721.13    185.36 o 
  -8   4  17       53.34       33.04      5.75 o 
  -6   4  17      510.92      476.85     19.16 o 
  -4   4  17      699.24      614.92     21.51 o 
  -2   4  17     3293.55     3173.40     98.14 o 
   0   4  17     4253.11     4028.99     87.59 o 
   2   4  17     1186.75     1215.56     39.63 o 
   4   4  17     2428.67     2582.84     39.19 o 
   6   4  17     1421.81     1474.16     26.74 o 
 -25   5  17        2.88        0.26      2.61 o 
 -23   5  17      246.43      274.48     13.42 o 
 -21   5  17      572.03      568.35     17.58 o 
 -19   5  17      227.28      199.68     11.11 o 
 -17   5  17     1509.74     1455.35     35.49 o 
 -15   5  17     1673.36     1542.46     37.88 o 
 -13   5  17       11.45       15.11      3.94 o 
 -11   5  17     4227.63     3972.17     85.10 o 
  -9   5  17      242.49      265.43     14.14 o 
  -7   5  17     1736.18     1619.82     39.04 o 
  -5   5  17       68.46       83.79      6.77 o 
  -3   5  17       13.46       18.61      6.26 o 
  -1   5  17      115.81      136.83     11.33 o 
   1   5  17        6.85        3.19      4.40 o 
   3   5  17      196.57      176.15      7.68 o 
   5   5  17      436.93      422.51     11.11 o 
 -22   6  17     1470.95     1412.00     98.35 o 
 -20   6  17     1356.33     1385.53     24.47 o 
 -18   6  17     1819.67     1815.67     31.66 o 
 -16   6  17      290.61      301.72     13.10 o 
 -14   6  17      391.78      370.69     14.47 o 
 -12   6  17      229.70      232.32     15.06 o 
 -10   6  17      209.53      190.24     15.07 o 
  -8   6  17      584.48      570.76     23.31 o 
  -6   6  17       16.05       19.90      4.16 o 
  -4   6  17     3631.87     3562.68     63.86 o 
  -2   6  17     1323.45     1307.07     28.94 o 
   0   6  17       14.47        7.98      2.73 o 
   2   6  17       11.59       11.16      3.42 o 
 -17   7  17       17.50       23.59      3.91 o 
 -15   7  17       21.64       24.93      4.71 o 
 -13   7  17     1881.37     1802.32     34.09 o 
 -11   7  17     1542.11     1530.16     31.08 o 
  -9   7  17       60.83       48.72      6.08 o 
  -7   7  17      155.89      124.69      7.07 o 
  -5   7  17      632.54      628.38     18.65 o 
  -3   7  17      207.96      188.70      7.30 o 
  -1   7  17      318.31      356.06     15.99 o 
 -30   0  18     8082.74     7040.91    123.15 o 
 -28   0  18       37.73       26.31      5.00 o 
 -26   0  18     1230.09     1415.35     41.55 o 
 -24   0  18     1329.67     1479.76     39.42 o 
 -22   0  18       72.68      125.02     15.05 o 
 -20   0  18     3192.50     3418.52     78.82 o 
 -18   0  18     2097.18     2002.28    106.58 o 
 -16   0  18      546.30      575.03     35.54 o 
 -14   0  18     2694.78     2818.40     96.61 o 
 -12   0  18     2582.35     2566.19     89.50 o 
 -10   0  18     5558.07     5563.36    161.49 o 
  -8   0  18    14217.83    12873.95    333.05 o 
  -6   0  18       29.28       37.74      9.41 o 
  -4   0  18     5473.10     5002.68    104.83 o 
  -2   0  18        1.15       -0.90      7.20 o 
   0   0  18      994.50      820.88     41.62 o 
   2   0  18      463.58      394.93     18.86 o 
   4   0  18     1575.87     1695.39     61.99 o 
   6   0  18        5.63        9.08      6.50 o 
   8   0  18       45.35       45.44      7.37 o 
 -29   1  18      184.97      193.68      7.86 o 
 -27   1  18      386.53      357.48     10.46 o 
 -25   1  18     1006.00     1035.76     21.77 o 
 -23   1  18      129.58      140.06      9.24 o 
 -21   1  18      122.18      130.17      9.17 o 
 -19   1  18     1531.67     1570.19     36.20 o 
 -17   1  18     2718.59     2802.04     60.13 o 
 -15   1  18      553.86      524.74     16.22 o 
 -13   1  18      289.31      288.15     11.51 o 
 -11   1  18      607.06      611.26     23.93 o 
  -9   1  18       97.20      109.20     10.57 o 
  -7   1  18      180.54      180.90     13.21 o 
  -5   1  18     1238.14     1195.08     30.52 o 
  -3   1  18       11.60       17.17      4.25 o 
  -1   1  18      124.14      104.52      8.42 o 
   1   1  18      115.05      134.45      9.17 o 
   3   1  18     1651.15     1600.37     34.63 o 
   5   1  18     1462.61     1537.51     39.52 o 
   7   1  18      279.71      311.95     13.34 o 
   9   1  18      315.34      347.11     11.25 o 
 -30   2  18      532.02      484.46     14.05 o 
 -28   2  18      380.14      400.97     12.69 o 
 -26   2  18      120.51      135.11     10.16 o 
 -24   2  18      347.52      346.40     17.50 o 
 -22   2  18      487.72      430.07     16.16 o 
 -20   2  18      133.81      124.18      8.99 o 
 -18   2  18      435.65      439.78     13.19 o 
 -16   2  18     3843.23     4003.42     55.75 o 
 -14   2  18     2075.21     2083.28     38.46 o 
 -12   2  18      742.48      818.28     24.23 o 
 -10   2  18      465.07      461.18     13.19 o 
  -8   2  18      888.34      853.94     20.75 o 
  -6   2  18     6662.23     6314.76    104.55 o 
  -4   2  18     1364.07     1274.53     26.59 o 
  -2   2  18     1063.98     1023.35     23.03 o 
   0   2  18      769.49      705.94     23.87 o 
   2   2  18      256.75      265.80     14.21 o 
   4   2  18       25.19       16.18      5.01 o 
   6   2  18      186.95      217.14      9.20 o 
   8   2  18       35.30       39.72      4.09 o 
 -29   3  18        9.31       14.17      3.55 o 
 -27   3  18      576.38      617.93     16.46 o 
 -25   3  18      238.49      284.51     14.86 o 
 -23   3  18     1916.45     1908.80     50.26 o 
 -21   3  18      535.35      505.23     13.93 o 
 -19   3  18       81.19       90.17      6.41 o 
 -17   3  18       22.07       24.81      7.23 o 
 -15   3  18       55.12       35.35      4.98 o 
 -13   3  18       18.92       15.27      4.85 o 
 -11   3  18     3964.01     3861.33     61.37 o 
  -9   3  18       33.20       52.71      5.29 o 
  -7   3  18     1190.38     1232.52     26.52 o 
  -5   3  18       33.08       35.31      5.86 o 
  -3   3  18       20.11       24.63      5.33 o 
  -1   3  18     1521.30     1545.54     39.78 o 
   1   3  18      629.62      620.39     15.67 o 
   3   3  18       57.66       41.12      3.85 o 
   5   3  18       11.76        6.85      2.86 o 
   7   3  18     1426.05     1522.43     43.95 o 
 -26   4  18      130.26       93.42      5.74 o 
 -24   4  18      103.35      135.77      6.67 o 
 -22   4  18       64.83       44.43      4.28 o 
 -20   4  18       73.95       54.15      5.08 o 
 -18   4  18      968.60      917.81     23.17 o 
 -16   4  18      133.70      106.87      7.67 o 
 -14   4  18     1521.02     1481.64     40.93 o 
 -12   4  18     1662.69     1632.38     37.46 o 
 -10   4  18       48.71       61.94      7.47 o 
  -8   4  18       90.51       84.95      8.28 o 
  -6   4  18       97.51       84.94      8.23 o 
  -4   4  18       19.67       32.92      5.89 o 
  -2   4  18     2969.43     3026.11     91.97 o 
   0   4  18      253.27      215.29     13.19 o 
   2   4  18       87.05       88.71      7.95 o 
   4   4  18       21.20       37.32      3.73 o 
 -25   5  18      184.46      190.73      8.87 o 
 -23   5  18       29.35       31.78      5.27 o 
 -21   5  18      345.87      339.75     12.64 o 
 -19   5  18      141.53      139.48      9.14 o 
 -17   5  18      132.81      138.23      9.81 o 
 -15   5  18      660.41      620.77     20.97 o 
 -13   5  18       31.57       53.78     16.85 o 
 -11   5  18     1304.88     1245.87     43.55 o 
  -9   5  18     1161.01     1118.95     29.74 o 
  -7   5  18       52.91       48.32      5.23 o 
  -5   5  18      337.17      354.50     12.42 o 
  -3   5  18       44.82       62.23      6.10 o 
  -1   5  18      289.72      294.19     14.69 o 
   1   5  18      536.18      630.44     16.72 o 
   3   5  18       68.53       54.84      5.26 o 
 -22   6  18       81.71       70.75      7.15 o 
 -20   6  18       30.04       19.15      4.16 o 
 -18   6  18      261.14      293.50     13.85 o 
 -16   6  18       66.30       50.24      6.96 o 
 -14   6  18      857.42      915.66     22.94 o 
 -12   6  18      153.73      158.40     11.76 o 
 -10   6  18       34.69       22.70      6.14 o 
  -8   6  18     1704.02     1681.12     42.82 o 
  -6   6  18       12.97       18.70      3.94 o 
  -4   6  18       70.73       65.58      5.80 o 
  -2   6  18     3016.35     3014.78     49.17 o 
   0   6  18       67.30       54.42      4.76 o 
 -15   7  18       96.83       90.32      6.37 o 
 -13   7  18      398.64      396.91     19.10 o 
 -11   7  18      573.22      609.66     15.38 o 
  -9   7  18     1097.98     1057.68     22.03 o 
  -7   7  18      128.57      148.62     11.08 o 
  -5   7  18      488.22      445.07     37.87 o 
 -29   1  19      785.17      779.61     21.08 o 
 -27   1  19      239.35      262.25      8.85 o 
 -25   1  19      370.83      356.32     13.46 o 
 -23   1  19        4.90        0.44      3.36 o 
 -21   1  19      164.08      205.24      9.71 o 
 -19   1  19     5588.08     5239.17    129.10 o 
 -17   1  19     4215.31     4190.17     75.38 o 
 -15   1  19      761.74      756.74     25.51 o 
 -13   1  19      621.94      632.27     26.07 o 
 -11   1  19     1308.73     1177.72     37.34 o 
  -9   1  19       61.68       55.33      8.14 o 
  -7   1  19     1005.30      887.01     25.35 o 
  -5   1  19     7814.99     7250.80    115.91 o 
  -3   1  19      167.73      122.60     11.07 o 
  -1   1  19      476.68      519.35     22.85 o 
   1   1  19     1245.87     1180.38     28.30 o 
   3   1  19        5.87       14.51      4.01 o 
   5   1  19       42.98       59.22      7.60 o 
   7   1  19     1063.20     1140.17     26.02 o 
 -28   2  19       27.39       26.42      3.61 o 
 -26   2  19       11.09       27.42      4.61 o 
 -24   2  19      627.95      682.69     20.08 o 
 -22   2  19       12.23       10.09      3.36 o 
 -20   2  19      372.87      422.78     14.05 o 
 -18   2  19       72.81       73.28      6.31 o 
 -16   2  19     2416.06     2483.12     43.30 o 
 -14   2  19     1003.47     1016.91     33.43 o 
 -12   2  19     4914.69     4979.99     81.18 o 
 -10   2  19     1214.78     1255.72     25.57 o 
  -8   2  19     1093.23     1185.92     23.00 o 
  -6   2  19        0.08        2.79      3.25 o 
  -4   2  19     1975.25     1927.26     46.69 o 
  -2   2  19      139.66      167.69      9.77 o 
   0   2  19       74.63       70.42      6.70 o 
   2   2  19       51.05       52.64      6.33 o 
   4   2  19      187.56      185.61      8.59 o 
   6   2  19      321.70      357.49     10.16 o 
 -27   3  19      505.29      544.31     14.42 o 
 -25   3  19     1174.43     1161.60     26.18 o 
 -23   3  19     1630.51     1599.06     34.41 o 
 -21   3  19      277.41      290.37     11.54 o 
 -19   3  19      329.53      340.85     13.03 o 
 -17   3  19       11.73        8.09      4.42 o 
 -15   3  19     1010.72     1000.68     33.55 o 
 -13   3  19       13.73       26.74      5.69 o 
 -11   3  19      307.60      333.33     12.24 o 
  -9   3  19      419.09      394.95     13.40 o 
  -7   3  19       44.70       58.25      5.33 o 
  -5   3  19     4941.80     5175.59    105.39 o 
  -3   3  19      426.71      372.28     14.46 o 
  -1   3  19      623.87      587.60     20.75 o 
   1   3  19      366.75      422.97     16.92 o 
   3   3  19       62.80       63.12      5.04 o 
   5   3  19      213.84      222.27     14.36 o 
 -26   4  19      156.95      130.08      7.16 o 
 -24   4  19       52.47       56.70      6.09 o 
 -22   4  19      602.89      667.25     20.63 o 
 -20   4  19      162.54      170.67      8.30 o 
 -18   4  19     1579.32     1506.93     48.29 o 
 -16   4  19     5847.72     6275.98    123.83 o 
 -14   4  19       23.04       18.29      6.63 o 
 -12   4  19      646.25      610.97     21.73 o 
 -10   4  19     2459.51     2447.69     50.17 o 
  -8   4  19      823.52      801.48     24.22 o 
  -6   4  19       52.43       45.31      6.30 o 
  -4   4  19      625.15      627.15     18.77 o 
  -2   4  19        4.02       12.43      3.66 o 
   0   4  19       23.27       31.07      5.36 o 
   2   4  19      593.80      652.09     13.08 o 
   4   4  19     1537.85     1605.43     47.86 o 
 -23   5  19       17.18       21.39      5.41 o 
 -21   5  19      657.62      647.83     17.31 o 
 -19   5  19       34.28       52.38      5.83 o 
 -17   5  19      221.31      205.95     10.96 o 
 -15   5  19     1014.94      955.63     31.84 o 
 -13   5  19      456.57      445.08     20.76 o 
 -11   5  19      114.93       98.56     10.26 o 
  -9   5  19     1486.06     1480.75     33.82 o 
  -7   5  19      167.94      180.89     10.09 o 
  -5   5  19     1368.16     1561.83     28.02 o 
  -3   5  19      528.57      554.35     16.17 o 
  -1   5  19       27.44       41.04      4.44 o 
   1   5  19       93.00       92.31      3.61 o 
 -20   6  19        2.15        1.81      3.69 o 
 -18   6  19      102.08      102.81      8.14 o 
 -16   6  19       97.53       93.01      8.15 o 
 -14   6  19      245.03      240.89     12.98 o 
 -12   6  19      287.59      283.74     14.19 o 
 -10   6  19     2964.01     3003.51     64.16 o 
  -8   6  19       24.94       30.12      7.55 o 
  -6   6  19      398.41      357.31     13.31 o 
  -4   6  19       16.49        9.56      4.56 o 
  -2   6  19      220.17      215.67     12.36 o 
 -15   7  19      142.07      119.91      9.85 o 
 -13   7  19      473.95      509.95     14.90 o 
 -11   7  19        3.34        6.19      2.67 o 
  -9   7  19      229.22      250.03     12.91 o 
 -28   0  20      356.76      371.49     43.07 o 
 -26   0  20      292.87      319.33     13.75 o 
 -24   0  20       20.60       18.00      4.82 o 
 -22   0  20       16.94        6.92      7.70 o 
 -20   0  20     6146.76     6004.39    171.25 o 
 -18   0  20      555.17      469.85     30.98 o 
 -16   0  20     5695.99     5412.17    158.67 o 
 -14   0  20     3760.48     3688.00    117.09 o 
 -12   0  20     1334.56     1235.14     54.35 o 
 -10   0  20     2366.12     2416.63     85.12 o 
  -8   0  20     1241.95     1105.17     50.29 o 
  -6   0  20     2413.44     2321.54     58.03 o 
  -4   0  20      443.17      378.87     26.80 o 
  -2   0  20     2556.09     2476.72     83.39 o 
   0   0  20      371.15      398.49     18.94 o 
   2   0  20     1092.56     1298.74     48.31 o 
   4   0  20        6.13        7.91      5.08 o 
   6   0  20     1010.97      886.27    150.20 o 
 -29   1  20      890.34      857.30     30.76 o 
 -27   1  20       11.40        8.93      4.12 o 
 -25   1  20      760.15      870.64     22.91 o 
 -23   1  20        4.19        6.80      3.19 o 
 -21   1  20      693.42      678.95     17.65 o 
 -19   1  20      803.21      810.75     19.97 o 
 -17   1  20      898.23      840.92     33.33 o 
 -15   1  20      987.09      940.48     32.57 o 
 -13   1  20      164.58      148.03     12.33 o 
 -11   1  20     1026.84     1050.01     50.79 o 
  -9   1  20      291.77      279.18     13.38 o 
  -7   1  20      772.25      743.59     22.70 o 
  -5   1  20     1402.79     1324.44     27.62 o 
  -3   1  20       83.22       86.03      7.44 o 
  -1   1  20      194.13      211.89     10.68 o 
   1   1  20      301.17      324.18     12.19 o 
   3   1  20      176.59      204.11     10.73 o 
   5   1  20      225.97      290.90      9.10 o 
 -28   2  20      539.60      625.72     15.38 o 
 -26   2  20      334.97      379.24     12.50 o 
 -24   2  20      321.57      326.12     12.71 o 
 -22   2  20     1780.28     1777.09     28.60 o 
 -20   2  20     1603.17     1682.67     31.50 o 
 -18   2  20        5.84        6.02      3.25 o 
 -16   2  20      380.47      424.35     19.06 o 
 -14   2  20     1071.65     1158.99     31.89 o 
 -12   2  20     2677.13     2740.72     62.52 o 
 -10   2  20      376.31      366.21     11.38 o 
  -8   2  20        0.69        2.26      3.14 o 
  -6   2  20      758.08      810.70     23.28 o 
  -4   2  20       10.48        9.51      5.44 o 
  -2   2  20     3364.94     3228.53     71.73 o 
   0   2  20     1734.15     1793.83     54.77 o 
   2   2  20      854.13      982.06     24.88 o 
   4   2  20        0.88        8.20      2.31 o 
 -27   3  20     1864.14     2116.63     58.67 o 
 -25   3  20       21.45       29.10      4.26 o 
 -23   3  20      133.20      190.33      9.57 o 
 -21   3  20      169.85      200.36      9.15 o 
 -19   3  20      477.72      462.11     17.08 o 
 -17   3  20       74.93       54.34      6.84 o 
 -15   3  20     1402.17     1372.60     27.50 o 
 -13   3  20      819.89      890.18     23.70 o 
 -11   3  20       41.51       45.58      4.90 o 
  -9   3  20     2634.27     2800.47     45.28 o 
  -7   3  20        3.32       15.57      3.32 o 
  -5   3  20       27.34       39.75      4.80 o 
  -3   3  20      106.42       69.66      5.91 o 
  -1   3  20      987.44     1046.49     26.10 o 
   1   3  20        4.23        8.61      4.04 o 
   3   3  20      201.37      238.72     10.04 o 
 -26   4  20      101.91       81.47      8.13 o 
 -24   4  20      251.75      246.53     10.70 o 
 -22   4  20      233.21      233.30      9.56 o 
 -20   4  20        9.15       12.20      4.00 o 
 -18   4  20       12.45       13.63      4.67 o 
 -16   4  20     1392.92     1277.68     39.87 o 
 -14   4  20      505.12      559.44     18.04 o 
 -12   4  20      967.85     1000.91     26.43 o 
 -10   4  20       18.62       19.62      4.85 o 
  -8   4  20       49.22       58.74      6.35 o 
  -6   4  20       71.03       77.32      5.55 o 
  -4   4  20      504.80      540.25     15.76 o 
  -2   4  20        2.03        0.53      3.71 o 
   0   4  20       52.18       60.80      5.51 o 
   2   4  20     1336.46     1329.16     29.36 o 
 -23   5  20       94.56       88.77      8.72 o 
 -21   5  20      388.90      350.00     13.59 o 
 -19   5  20       81.33       72.76      7.47 o 
 -17   5  20      151.15      160.42     11.22 o 
 -15   5  20      474.75      463.00     19.62 o 
 -13   5  20     1474.52     1471.70     39.96 o 
 -11   5  20      506.30      503.53     20.28 o 
  -9   5  20        4.06        8.03      3.53 o 
  -7   5  20      792.67      812.55     18.54 o 
  -5   5  20      145.59      144.47      7.31 o 
  -3   5  20        1.17       -0.27      2.34 o 
  -1   5  20      246.27      289.03     12.62 o 
 -18   6  20        4.46        9.25      3.26 o 
 -16   6  20      305.86      317.49     13.06 o 
 -14   6  20      509.12      558.10     18.61 o 
 -12   6  20        2.12        9.19      2.80 o 
 -10   6  20      193.79      231.33     10.90 o 
  -8   6  20        1.14        2.48      4.08 o 
  -6   6  20       14.13        9.53      4.13 o 
  -4   6  20      415.77      423.63     17.55 o 
 -27   1  21       35.46       34.72      3.64 o 
 -25   1  21        5.07        4.98      2.97 o 
 -23   1  21     2477.46     2571.90     46.83 o 
 -21   1  21      415.40      465.79     15.76 o 
 -19   1  21        4.87        3.87      8.14 o 
 -17   1  21       11.22       16.72      5.65 o 
 -15   1  21      225.53      207.32     14.10 o 
 -13   1  21      325.23      315.63     17.46 o 
 -11   1  21     3500.47     3472.14     63.07 o 
  -9   1  21     3902.05     3792.18     68.43 o 
  -7   1  21       50.45       56.02      5.56 o 
  -5   1  21        1.93        8.08      3.95 o 
  -3   1  21       47.89       36.35      4.86 o 
  -1   1  21      329.58      375.25     11.32 o 
   1   1  21      297.43      293.93     13.94 o 
   3   1  21       68.60       64.51      4.49 o 
 -28   2  21      247.28      243.96     13.44 o 
 -26   2  21      604.59      623.25     18.92 o 
 -24   2  21       10.40       28.12      4.46 o 
 -22   2  21        2.72        3.71      2.69 o 
 -20   2  21        0.48        7.41      3.91 o 
 -18   2  21       54.73       51.35      5.88 o 
 -16   2  21      499.39      491.64     16.76 o 
 -14   2  21      496.12      474.49     16.50 o 
 -12   2  21     8998.94     9020.84    137.02 o 
 -10   2  21      189.11      243.63      8.75 o 
  -8   2  21      794.36      783.26     19.22 o 
  -6   2  21      115.00      143.14     12.10 o 
  -4   2  21      974.11      983.95     24.77 o 
  -2   2  21       38.88       23.47      5.72 o 
   0   2  21       46.85       34.87      3.64 o 
   2   2  21      565.22      566.81     17.47 o 
 -25   3  21       34.07       46.04      5.18 o 
 -23   3  21      769.99      776.65     19.00 o 
 -21   3  21      940.78      967.18     23.86 o 
 -19   3  21      433.58      460.67     16.17 o 
 -17   3  21       74.81       70.40      5.82 o 
 -15   3  21       10.65       11.66      3.36 o 
 -13   3  21      482.50      492.50     15.87 o 
 -11   3  21      839.59      932.99     21.39 o 
  -9   3  21      123.82      115.26      6.79 o 
  -7   3  21      414.49      409.15     14.51 o 
  -5   3  21      365.83      321.57     11.90 o 
  -3   3  21       66.75       70.08      7.03 o 
  -1   3  21      603.09      578.63     17.97 o 
   1   3  21      167.31      215.06      9.77 o 
 -24   4  21       10.88       17.32      6.40 o 
 -22   4  21      564.67      595.16     16.41 o 
 -20   4  21      285.14      300.70     10.84 o 
 -18   4  21     2390.42     2489.51     59.40 o 
 -16   4  21     1630.64     1659.35     44.89 o 
 -14   4  21       96.42       85.42      9.32 o 
 -12   4  21       46.67       40.62      5.28 o 
 -10   4  21       41.89       39.52      5.18 o 
  -8   4  21        2.18        0.98      3.47 o 
  -6   4  21     2184.90     2299.67     47.56 o 
  -4   4  21     1550.64     1634.87     25.79 o 
  -2   4  21      903.17      923.73     18.54 o 
   0   4  21      734.27      740.55     18.39 o 
 -21   5  21       21.71       14.14      3.18 o 
 -19   5  21      303.76      313.60     13.09 o 
 -17   5  21      742.00      727.99     25.60 o 
 -15   5  21       76.63       82.56      7.95 o 
 -13   5  21      491.33      536.16     19.58 o 
 -11   5  21      375.87      361.80     15.36 o 
  -9   5  21        1.63        0.00      2.74 o 
  -7   5  21       41.97       58.30      6.00 o 
  -5   5  21      400.33      378.12     33.29 o 
  -3   5  21      134.90      125.94      9.66 o 
 -16   6  21      118.09      140.51      7.23 o 
 -14   6  21       78.96       69.39      7.84 o 
 -12   6  21     1343.35     1309.50     48.58 o 
 -10   6  21      547.89      551.74     21.91 o 
  -8   6  21      554.20      561.67     20.98 o 
 -26   0  22       47.39       68.96      8.69 o 
 -24   0  22      666.58      721.18     32.53 o 
 -22   0  22     2206.44     2196.22     72.88 o 
 -20   0  22     3040.85     2698.28     87.14 o 
 -18   0  22      414.61      394.90     26.35 o 
 -16   0  22       79.24       73.20     12.26 o 
 -14   0  22     3537.25     3431.69    107.39 o 
 -12   0  22      752.15      760.96     38.62 o 
 -10   0  22       18.19       41.85      7.84 o 
  -8   0  22      920.44      979.34     71.01 o 
  -6   0  22       85.91       78.55     11.68 o 
  -4   0  22       27.85       29.10      5.40 o 
  -2   0  22       66.32       67.68      6.90 o 
   0   0  22      109.00      112.45     10.44 o 
   2   0  22     1752.51     1498.81     45.95 o 
 -27   1  22      139.27      150.94     11.12 o 
 -25   1  22       23.82       26.29      4.41 o 
 -23   1  22      751.07      733.71     19.02 o 
 -21   1  22        2.39        2.93      4.34 o 
 -19   1  22       94.62       97.59      9.29 o 
 -17   1  22     1402.90     1386.21     39.10 o 
 -15   1  22        6.62        0.25      4.84 o 
 -13   1  22      151.31      173.10      9.83 o 
 -11   1  22       40.10       43.64      5.73 o 
  -9   1  22       18.89       18.11      3.40 o 
  -7   1  22      157.40      152.40      7.87 o 
  -5   1  22      126.99      142.91      8.04 o 
  -3   1  22     1632.13     1794.21     26.83 o 
  -1   1  22      337.48      397.14     10.43 o 
   1   1  22        3.11        5.05      4.54 o 
 -26   2  22      166.60      166.60     12.20 o 
 -24   2  22     1193.64     1165.23     29.13 o 
 -22   2  22      336.96      391.68     11.02 o 
 -20   2  22      948.71      961.06     20.30 o 
 -18   2  22      507.80      595.62     17.36 o 
 -16   2  22      152.99      179.52      9.35 o 
 -14   2  22      135.80      141.51      8.38 o 
 -12   2  22      330.27      399.48     18.09 o 
 -10   2  22        1.43       -1.23      2.97 o 
  -8   2  22     2372.55     2442.23     39.44 o 
  -6   2  22      441.10      468.16     13.05 o 
  -4   2  22      296.96      243.92     12.70 o 
  -2   2  22      247.33      266.65      9.81 o 
   0   2  22       34.17       34.32      4.41 o 
 -25   3  22        6.07        2.31      2.62 o 
 -23   3  22      114.91      134.37      8.00 o 
 -21   3  22      215.10      219.63      9.38 o 
 -19   3  22      258.43      252.66     10.73 o 
 -17   3  22      167.36      159.18      8.86 o 
 -15   3  22       30.21       31.46      3.88 o 
 -13   3  22      933.72      931.31     23.05 o 
 -11   3  22      176.20      178.84      7.69 o 
  -9   3  22       14.94        9.56      3.25 o 
  -7   3  22     1080.16     1219.38     22.25 o 
  -5   3  22      715.33      618.21     20.09 o 
  -3   3  22      174.26      174.85      8.88 o 
  -1   3  22       11.03       13.80      3.21 o 
 -22   4  22      261.87      273.96     10.61 o 
 -20   4  22        3.53       -0.37      2.29 o 
 -18   4  22     1051.90     1064.59     22.71 o 
 -16   4  22        2.52        1.99      4.18 o 
 -14   4  22     1244.75     1218.57     39.88 o 
 -12   4  22      455.29      453.77     17.71 o 
 -10   4  22      620.19      614.49     16.40 o 
  -8   4  22      255.33      273.74      8.36 o 
  -6   4  22      194.67      206.14      7.51 o 
  -4   4  22       75.84       61.88      7.84 o 
 -19   5  22      434.98      369.63     12.58 o 
 -17   5  22      143.11      126.97      7.84 o 
 -15   5  22      201.20      236.18     11.01 o 
 -13   5  22      177.08      165.10      9.59 o 
 -11   5  22       38.90       30.15      3.39 o 
  -9   5  22      702.76      737.75     27.39 o 
  -7   5  22      373.33      432.62     17.55 o 
 -25   1  23      756.65      847.93     38.24 o 
 -23   1  23      774.44      729.98     17.72 o 
 -21   1  23     2333.75     2420.39     53.42 o 
 -19   1  23      113.09      113.34      9.19 o 
 -17   1  23       87.65       69.25      7.81 o 
 -15   1  23      488.63      564.49     16.98 o 
 -13   1  23     1764.18     1764.77     35.94 o 
 -11   1  23      170.00      204.14      8.78 o 
  -9   1  23        5.83        8.02      4.27 o 
  -7   1  23      604.52      702.91     18.79 o 
  -5   1  23       33.34       28.18      3.50 o 
  -3   1  23        4.90       10.37      3.02 o 
  -1   1  23       73.47       77.44      5.31 o 
 -26   2  23       82.43       79.60      7.18 o 
 -24   2  23      613.01      520.66     65.83 o 
 -22   2  23       39.08       44.17      3.53 o 
 -20   2  23      441.65      428.08     11.39 o 
 -18   2  23       17.27       17.29      3.56 o 
 -16   2  23     2442.90     2606.22     57.44 o 
 -14   2  23      623.78      659.85     22.63 o 
 -12   2  23      234.83      246.14     13.08 o 
 -10   2  23      879.40      912.11     18.53 o 
  -8   2  23      118.26      116.27      6.03 o 
  -6   2  23        4.45        2.85      3.74 o 
  -4   2  23      142.10      136.86      6.71 o 
  -2   2  23       25.32       29.26      3.79 o 
 -23   3  23      251.23      221.88     26.63 o 
 -21   3  23      503.96      515.74     14.09 o 
 -19   3  23      879.36      867.46     19.90 o 
 -17   3  23      739.43      795.20     20.64 o 
 -15   3  23     1720.31     1782.34     33.89 o 
 -13   3  23       49.12       49.31      4.55 o 
 -11   3  23       36.01       69.43      5.09 o 
  -9   3  23        0.67        4.40      3.15 o 
  -7   3  23     1230.68     1283.45     65.15 o 
  -5   3  23       45.86       62.78      6.57 o 
  -3   3  23      140.74      146.51      6.88 o 
 -20   4  23      266.22      236.82      9.76 o 
 -18   4  23       89.18       90.64      6.77 o 
 -16   4  23      422.26      490.50     16.65 o 
 -14   4  23        6.62       13.62      3.87 o 
 -12   4  23      120.88      118.19      7.44 o 
 -10   4  23       29.99       26.09      3.91 o 
  -8   4  23       43.05       43.19      4.92 o 
 -15   5  23        8.87       10.88      4.14 o 
 -24   0  24       46.03       51.55      7.04 o 
 -22   0  24      747.35      602.59     26.83 o 
 -20   0  24     1422.57     1426.74     49.93 o 
 -18   0  24       11.59        9.73      3.75 o 
 -16   0  24     2785.09     2952.20     64.03 o 
 -14   0  24       11.94       20.04      5.25 o 
 -12   0  24      733.54      817.87     25.14 o 
 -10   0  24     3407.01     3468.67     99.87 o 
  -8   0  24       59.67       53.56      8.71 o 
  -6   0  24      113.43       73.36      5.26 o 
  -4   0  24      343.28      231.42     12.67 o 
 -25   1  24      279.43      328.50     15.75 o 
 -23   1  24      177.61      119.71      5.71 o 
 -21   1  24       51.81       49.85      4.66 o 
 -19   1  24      140.29      134.03      9.03 o 
 -17   1  24      233.93      270.02     13.29 o 
 -15   1  24      153.64      138.85      7.42 o 
 -13   1  24      647.51      659.65     15.22 o 
 -11   1  24      149.62      152.11      7.91 o 
  -9   1  24      138.99      181.90     10.17 o 
  -7   1  24      209.28      199.78      7.06 o 
  -5   1  24       50.48       49.65      4.78 o 
 -24   2  24        5.02       -1.87      3.64 o 
 -22   2  24      308.30      328.13     22.64 o 
 -20   2  24     1119.15     1179.05     23.78 o 
 -18   2  24       47.85       58.56      5.13 o 
 -16   2  24      256.88      302.27     11.18 o 
 -14   2  24      915.97      985.94     28.19 o 
 -12   2  24      104.65      114.41      6.97 o 
 -10   2  24     1877.78     1920.09     56.03 o 
  -8   2  24      517.83      519.10     26.12 o 
  -6   2  24      511.86      590.83     16.42 o 
 -21   3  24       27.05       28.54      3.53 o 
 -19   3  24     1374.63     1358.57     30.64 o 
 -17   3  24      253.25      215.19     10.56 o 
 -15   3  24      106.53      101.69      9.06 o 
 -13   3  24      609.52      649.94     20.20 o 
 -11   3  24      438.84      524.18     16.83 o 
  -9   3  24       86.73       76.19      8.14 o 
  -7   3  24      111.15      125.38      8.62 o 
 -18   4  24      121.78      138.38     10.27 o 
 -16   4  24      678.76      658.68     26.33 o 
 -14   4  24        1.44        4.37      2.79 o 
 -12   4  24        5.36        5.72      3.11 o 
 -23   1  25       72.34       69.75      7.12 o 
 -21   1  25       57.32       52.58      4.00 o 
 -19   1  25       50.01       35.54      3.65 o 
 -17   1  25       72.93       54.56      4.48 o 
 -15   1  25      382.48      433.47     12.59 o 
 -13   1  25      242.04      254.32      8.85 o 
 -11   1  25       81.37       69.62      4.71 o 
  -9   1  25      277.49      293.71     10.96 o 
  -7   1  25      168.80      189.76     11.54 o 
 -20   2  25      855.15      861.23     21.99 o 
 -18   2  25      540.69      588.27     18.03 o 
 -16   2  25      513.89      555.40     14.17 o 
 -14   2  25       96.89       83.75      5.31 o 
 -12   2  25        2.15        2.48      3.21 o 
 -10   2  25     1010.15     1027.23     34.90 o 
  -8   2  25      173.60      159.55     10.06 o 
 -17   3  25        3.55        1.94      2.61 o 
 -15   3  25      343.71      364.32     12.28 o 
 -13   3  25        7.76        8.26      2.58 o 
 -11   3  25      178.47      193.93     10.76 o 
 -20   0  26       27.70       32.44      4.89 o 
 -18   0  26      491.48      560.05     22.41 o 
 -19   1  26      262.55      249.71      9.56 o 
 -17   1  26      259.42      256.61     10.18 o 
 -15   1  26       56.63       47.65      4.45 o 
 -13   1  26       17.53       26.76      5.78 o 
                                                 
